# Supplementary material for: Metabolomic and microbiomic insights into color changes during the sweating process in Dipsacus asper
Source: Front Microbiol. 2023 Aug 29;14:1195088. doi: 10.3389/fmicb.2023.1195088 (PMC10499524; doi:10.3389/fmicb.2023.1195088)
Supplement: Supplementary file 1 [file Table_1.xlsx]

## Sheet: Sheet1
Table S1 The detail metabolites information in control and sweated Dipsacus asper
Index	Q1 (Da)	Q3 (Da)	Molecular Weight (Da)	Standard	Formula	Ionization model	Compounds	Class I	Class II	CAS	Level	CK-1	CK-2	CK-3	DP3-1	DP3-2	DP3-3	mix01	mix02	mix03	cpd_ID	kegg_map
pmb0782	86.1	69.2	85.089	spectrum	C5H11N	[M+H]+	Piperidine	Alkaloids	Alkaloids	110-89-4	B	7420000	7440000	6650000	8840000	7840000	8640000	5920000	5420000	5580000	C01746	ko00960
pme2292	89.11	72.08	88.1	spectrum	C4H12N2	[M+H]+	Putrescine	Alkaloids	Phenolamine	110-60-1	B	80500	84100	43000	74700	75000	47700	109000	50100	79600	C00134	ko00330,ko00472,ko00480,ko00960,ko01100,ko01110,ko02010
pmf0096	88.99	70.9	89.995	standard	C2H2O4	[M-H]-	Oxalic acid	Phenolic acids	Phenolic acids	144-62-7	B	14500	16900	21800	4820	5570	4070	16400	14400	12800	C00209	ko00230,ko00630,ko01100
Lmqp000873	101.02	55.02	100.018	spectrum	C4H4O3	[M+H]+	Succinic anhydride	Organic acids	Organic acids	108-30-5	B	917000	971000	1100000	1900000	1890000	2030000	1230000	1210000	1170000	C19524	--
mws4052	102.05	56.05	101.048	standard	C4H7NO2	[M+H]+	1-Aminocyclopropane-1-carboxylic acid	Organic acids	Organic acids	22059-21-8	B	16100	21100	19000	24300	23500	19400	12100	14000	17200	C01234	ko00270,ko01100,ko01110
Lmgn000219	101.02	55.02	102.032	spectrum	C4H6O3	[M-H]-	Succinic semialdehyde	Organic acids	Organic acids	692-29-5	B	7230	6880	14200	12600	14900	14300	17600	8760	8650	C00232	ko00250,ko00350,ko00650,ko00750,ko00760,ko01100,ko01200
pmf0256	101.1	84.7	102.104	standard	C6H14O	[M-H]-	3-Methyl-1-pentanol	Others	Saccharides and Alcohols	589-35-5	B	160000	171000	159000	67100	53000	47200	101000	89600	62000	--	--
pme1841	103.12	86.1	102.116	spectrum	C5H14N2	[M+H]+	Cadaverine	Alkaloids	Phenolamine	462-94-2	B	27700	25700	31100	38500	32700	42000	13900	12100	13900	C01672	ko00310,ko00480,ko00960,ko01100,ko01110
pme3011	104.07	68.8	103.063	standard	C4H9NO2	[M+H]+	γ-Aminobutyric acid*	Organic acids	Organic acids	1956/12/2	A	1150000	1220000	1180000	3300000	2500000	2940000	1170000	965000	1090000	C00334	ko00250,ko00330,ko00410,ko00650,ko00760,ko01100
pme3033	104.07	86	103.063	standard	C4H9NO2	[M+H]+	N,N-Dimethylglycine*	Amino acids and derivatives	Amino acids and derivatives	1118-68-9	A	642000	684000	669000	1510000	1390000	1520000	621000	410000	533000	C01026	ko00260,ko01100
pme3017	104.07	58	103.063	standard	C4H9NO2	[M+H]+	2-Aminoisobutyric acid*	Amino acids and derivatives	Amino acids and derivatives	62-57-7	A	2040000	2210000	2350000	2290000	2210000	2400000	1810000	1630000	1850000	C03665	--
pmb0484	104.1	60.1	103.091	spectrum	C5H13NO	[M+H]+	Choline	Alkaloids	Alkaloids	62-49-7	A	21400000	20700000	20500000	20600000	21300000	21600000	17800000	16600000	17000000	C00114	ko00260,ko00564,ko01100,ko02010
mws0576	103.04	59.1	104.047	standard	C4H8O3	[M-H]-	3-Hydroxybutyric acid*	Organic acids	Organic acids	300-85-6	A	411000	480000	518000	558000	498000	555000	470000	366000	396000	C01089	ko00072,ko00650,ko01100
pme1975	103	59	104.06	spectrum	C3H4O4	[M-H]-	Malonic acid*	Organic acids	Organic acids	141-82-2	A	435000	543000	475000	576000	573000	608000	494000	411000	356000	C00383	ko00061,ko00240,ko00410,ko01100,ko01212
pme0010	106	60	105.043	spectrum	C3H7NO3	[M+H]+	L-Serine	Amino acids and derivatives	Amino acids and derivatives	56-45-1	A	95900	121000	114000	185000	166000	185000	183000	171000	165000	C00065	ko00260,ko00261,ko00270,ko00460,ko00600,ko00630,ko00920,ko00970,ko01100,ko01110,ko01200,ko01230,ko02010
pme2433	106.09	88	105.079	standard	C4H11NO2	[M+H]+	Diethanolamine	Alkaloids	Alkaloids	111-42-2	B	8940	5890	3590	5450	5280	3030	6750	7310	4740	C06772	ko00564
mws0255	112.05	95	111.043	standard	C4H5N3O	[M+H]+	Cytosine	Nucleotides and derivatives	Nucleotides and derivatives	71-30-7	A	78600	109000	123000	135000	156000	160000	117000	119000	114000	C00380	ko00240,ko01100
pme2122	112.09	95	111.08	spectrum	C5H9N3	[M+H]+	Histamine	Amino acids and derivatives	Amino acids and derivatives	51-45-6	B	6600	7220	6500	7830	7100	6300	7600	3560	5530	C00388	ko00340,ko01100,ko01110
pme0257	111.02	80	112.027	spectrum	C4H4N2O2	[M-H]-	Uracil	Nucleotides and derivatives	Nucleotides and derivatives	66-22-8	A	62900	70400	63400	79500	80200	70800	123000	113000	106000	C00106	ko00240,ko00410,ko00770,ko01100
pme0006	116.07	70.1	115.063	standard	C5H9NO2	[M+H]+	L-Proline	Amino acids and derivatives	Amino acids and derivatives	147-85-3	A	7480000	7080000	7280000	11300000	10200000	10700000	7340000	6890000	7140000	C00148	ko00330,ko00332,ko00970,ko01100,ko01110,ko01230,ko02010
pmb1096	118.07	91	117.058	spectrum	C8H7N	[M+H]+	Indole	Alkaloids	Plumerane	120-72-9	B	17900	18000	19600	18200	22300	15500	15600	13400	17500	C00463	ko00380,ko00400,ko00402,ko01100,ko01110
mws0256	118.09	72.1	117.079	standard	C5H11NO2	[M+H]+	L-Valine	Amino acids and derivatives	Amino acids and derivatives	72-18-4	A	7320000	7390000	7130000	9430000	8800000	8780000	5980000	5480000	5440000	C00183	ko00280,ko00290,ko00311,ko00460,ko00770,ko00966,ko00970,ko01100,ko01110,ko01210,ko01230,ko02010
mws0191	118.09	59	117.079	standard	C5H11NO2	[M+H]+	Betaine	Alkaloids	Alkaloids	107-43-7	B	401000	422000	387000	744000	656000	693000	701000	630000	665000	C00719	ko00260,ko01100,ko02010
mws0192	117.02	73	118.027	standard	C4H6O4	[M-H]-	Succinic acid	Organic acids	Organic acids	110-15-6	A	2980000	2690000	2800000	6290000	6150000	6040000	3930000	4040000	3820000	C00042	ko00020,ko00190,ko00250,ko00310,ko00350,ko00360,ko00620,ko00630,ko00640,ko00650,ko00760,ko00920,ko01100,ko01110,ko01200
mws0147	117.06	59	118.063	standard	C5H10O3	[M-H]-	β-Hydroxyisovaleric acid	Organic acids	Organic acids	625-08-1	B	91400	89600	84200	99700	113000	98000	45900	45800	41200	C20827	ko00280,ko01100
pme3096	118	74	119.022	spectrum	C3H5NO4	[M-H]-	Aminomalonic acid	Organic acids	Organic acids	1068-84-4	A	2260000	2050000	2160000	4760000	4740000	4790000	3190000	3170000	2870000	C00872	--
mws0230	120.07	74	119.058	standard	C4H9NO3	[M+H]+	L-Threonine*	Amino acids and derivatives	Amino acids and derivatives	72-19-5	A	984000	926000	897000	1330000	1270000	1400000	1000000	867000	913000	C00188	ko00260,ko00261,ko00290,ko00860,ko00970,ko01100,ko01110,ko01230,ko02010
mws0671	120.07	74.1	119.058	standard	C4H9NO3	[M+H]+	L-Homoserine*	Organic acids	Organic acids	672-15-1	A	1090000	959000	1040000	1430000	1290000	1380000	1000000	874000	852000	C00263	ko00260,ko00270,ko00300,ko00920,ko01100,ko01110,ko01230
pmp001287	120.08	103.05	119.073	spectrum	C8H9N	[M+H]+	N-Benzylmethylene isomethylamine	Alkaloids	Alkaloids	-	A	4930000	5220000	5260000	3380000	3390000	3260000	3370000	3210000	3420000	--	--
pma0134	121.04	93.06	120.042	spectrum	C4H8O4	[M+H]+	D-(-)-Threose	Others	Saccharides and Alcohols	95-43-2	B	17200	15900	12000	7230	8790	8090	11000	10200	9050	C06463	--
pme0195	120.02	62	121.02	spectrum	C3H7NO2S	[M-H]-	L-Cysteine	Amino acids and derivatives	Amino acids and derivatives	52-90-4	A	29000	16600	26100	15800	16200	25200	32800	27300	24200	C00097	ko00260,ko00270,ko00311,ko00332,ko00430,ko00460,ko00480,ko00730,ko00770,ko00920,ko00970,ko01100,ko01110,ko01200,ko01230,ko04122
mws0491	122.1	105	121.089	standard	C8H11N	[M+H]+	Phenethylamine	Alkaloids	Alkaloids	64-04-0	B	9400	18700	9950	9	9	9	14600	17600	20600	C05332	ko00360,ko01100
mws0628	121.03	92	122.037	standard	C7H6O2	[M-H]-	4-Hydroxybenzaldehyde	Phenolic acids	Phenolic acids	123-08-0	B	51200	53800	43500	50100	53100	52200	92300	86200	100000	C00633	ko01100
mws0133	123.06	80.05	122.048	standard	C6H6N2O	[M+H]+	Nicotinamide	Others	Vitamin	98-92-0	B	239000	238000	243000	129000	134000	120000	287000	290000	299000	C00153	ko00760,ko01100
pme1216	122.03	78	123.032	spectrum	C6H5NO2	[M-H]-	2-Picolinic acid*	Organic acids	Organic acids	98-98-6	B	22300	29000	25400	25900	29500	25500	22100	26700	31100	C10164	ko00380,ko01100
Lmbp000668	124.04	78.03	123.032	spectrum	C6H5NO2	[M+H]+	Isonicotinic acid*	Organic acids	Organic acids	55-22-1	B	74400	73300	73600	76200	74000	82900	74700	66800	96800	C07446	--
pme0490	124.04	78	123.032	standard	C6H5NO2	[M+H]+	Nicotinic acid (Vitamin B3)*	Others	Vitamin	59-67-6	B	82200	72600	55800	79500	59300	75800	84600	70400	74700	C00253	ko00760,ko00960,ko01100,ko01110
mws0982	126.1	68	125.095	standard	C6H11N3	[M+H]+	1-Methylhistamine	Alkaloids	Alkaloids	501-75-7	B	12400	15500	12700	5930	21400	11300	12600	14000	12400	C05127	ko00340,ko01100
pmp001086	127.04	97	126.032	spectrum	C6H6O3	[M+H]+	5-Hydroxymethylfurfural	Phenolic acids	Phenolic acids	67-47-0	A	1210000	938000	968000	933000	775000	1170000	1840000	1550000	1620000	C11101	--
pmb0812	127.1	81.2	126.043	spectrum	C5H6N2O2	[M+H]+	Imidazole-4-acetate	Alkaloids	Plumerane	645-65-8	B	1060000	1230000	1100000	931000	993000	1170000	1010000	952000	1130000	C02835	ko00340,ko01100
mws0263	128.04	82.03	129.043	standard	C5H7NO3	[M-H]-	5-Oxo-L-Proline	Amino acids and derivatives	Amino acids and derivatives	98-79-3	A	275000	321000	261000	509000	450000	455000	298000	269000	330000	C01879	ko00480,ko01100
Lmbn000612	128.04	82.03	129.043	spectrum	C5H7NO3	[M-H]-	1-Pyrroline-4-hydroxy-2-carboxylic acid	Organic acids	Organic acids	9054-77-7	B	114000	114000	72500	199000	155000	170000	61500	59900	69500	C04282	ko00330,ko01100
Rfmb319	130.09	84.08	129.079	spectrum	C6H11NO2	[M+H]+	Pipecolic acid	Amino acids and derivatives	Amino acids and derivatives	4043-87-2	B	9000000	8880000	8230000	11700000	10000000	11000000	8110000	7840000	8000000	C00408	ko00310,ko00960,ko01100,ko01110
pme2831	130	71.9	129.101	spectrum	C4H11N5	[M+H]+	1,1-Dimethylbiguanide	Alkaloids	Alkaloids	657-24-9	B	7590	5320	5060	9630	7590	5060	10900	7840	3550	C07151	--
Zmgn000217	129.02	85.03	130.027	spectrum	C5H6O4	[M-H]-	Methylenesuccinic acid	Organic acids	Organic acids	97-65-4	B	90700	89400	118000	104000	73400	87300	135000	125000	114000	C00490	ko00660,ko01100
mws0425	129.02	85	130.027	standard	C5H6O4	[M-H]-	Citraconic acid	Organic acids	Organic acids	498-23-7	B	9	9	9	17300	26400	21200	43700	59900	57500	C02226	ko00290,ko00660,ko01100,ko01210
pme2693	131.12	114.09	130.111	spectrum	C6H14N2O	[M+H]+	N-Acetylputrescine	Alkaloids	Phenolamine	18233-70-0	B	28400	33600	28600	19200	27100	23200	41600	29700	19600	C02714	ko00330,ko01100
pmb0501	131.13	114.1	130.122	standard	C5H14N4	[M+H]+	Agmatine	Alkaloids	Phenolamine	306-60-5	B	3800	6910	5450	6670	6500	3800	6910	8020	5160	C00179	ko00330,ko01100
mws0216	132.07	86	131.058	standard	C5H9NO3	[M+H]+	Trans-4-Hydroxy-L-proline	Amino acids and derivatives	Amino acids and derivatives	51-35-4	A	140000	176000	216000	255000	275000	303000	81700	113000	187000	C01157	ko00330,ko01100,ko02010
pma3649	132.1	86.1	131.058	spectrum	C5H9NO3	[M+H]+	5-Aminolevulinate	Alkaloids	Alkaloids	106-60-5	B	32800000	32100000	36500000	36100000	46600000	39000000	24300000	26700000	25300000	C00430	ko00260,ko00860,ko01100,ko01110,ko02010
mws1587	132.1	86	131.095	standard	C6H13NO2	[M+H]+	L-Norleucine*	Amino acids and derivatives	Amino acids and derivatives	327-57-1	A	187000	214000	177000	129000	185000	173000	148000	137000	126000	C01933	--
mws0258	132.1	86	131.095	standard	C6H13NO2	[M+H]+	L-Isoleucine*	Amino acids and derivatives	Amino acids and derivatives	73-32-5	A	1770000	1670000	1540000	2020000	1790000	2080000	1270000	1300000	1300000	C00407	ko00280,ko00290,ko00460,ko00960,ko00966,ko00970,ko01100,ko01110,ko01210,ko01230,ko02010
pme0274	132.1	69	131.095	standard	C6H13NO2	[M+H]+	6-Aminocaproic acid*	Organic acids	Organic acids	60-32-2	A	918000	921000	1010000	1120000	1520000	1140000	745000	763000	674000	C02378	ko01100
mws0227	132.1	86.2	131.095	standard	C6H13NO2	[M+H]+	L-Leucine*	Amino acids and derivatives	Amino acids and derivatives	61-90-5	A	1710000	1760000	1630000	2080000	1890000	1960000	1290000	1240000	1370000	C00123	ko00280,ko00290,ko00966,ko00970,ko01100,ko01110,ko01210,ko01230,ko02010
pmp001198	132.1	57.1	131.095	spectrum	C6H13NO2	[M+H]+	6-Deoxyfagomine	Alkaloids	Alkaloids	197449-09-5	A	8390000	8600000	7970000	10200000	9210000	9950000	6330000	6090000	6040000	--	--
mws0473	131.03	87.05	132.042	standard	C5H8O4	[M-H]-	2-Methylsuccinic acid*	Organic acids	Organic acids	498-21-5	A	73100	64700	71800	72800	76300	64600	563000	563000	582000	--	--
Lmbn001288	131.03	87.04	132.042	spectrum	C5H8O4	[M-H]-	2-Hydroxy-2-methyl-3-oxobutanoic acid	Organic acids	Organic acids	71698-08-3	B	4990	4100	4220	6420	6090	5010	39400	43000	42100	C06010	ko00290,ko00650,ko00660,ko00770,ko01100,ko01110,ko01210,ko01230
pme0243	131.03	87.05	132.042	spectrum	C5H8O4	[M-H]-	Glutaric acid*	Organic acids	Organic acids	110-94-1	A	194000	204000	199000	252000	241000	243000	209000	207000	191000	C00489	ko00071,ko00310,ko01100
Lmgn000160	131.05	70.03	132.053	spectrum	C4H8N2O3	[M-H]-	3-Ureidopropionic Acid	Organic acids	Organic acids	462-88-4	B	12500	13900	11900	17800	24400	21000	7020	7250	4340	C02642	ko00240,ko00410,ko00770,ko01100
mws0001	133.06	74	132.054	standard	C4H8N2O3	[M+H]+	L-Asparagine	Amino acids and derivatives	Amino acids and derivatives	70-47-3	A	217000	211000	222000	298000	256000	310000	205000	220000	202000	C00152	ko00250,ko00460,ko00970,ko01100,ko01110,ko01230
mws0341	131.07	85	132.079	standard	C6H12O3	[M-H]-	2-Hydroxyisocaproic acid	Organic acids	Organic acids	20312-37-2	B	29700	55100	42300	66100	52500	64000	45200	44500	51400	C03264	--
mws0972	131.07	85	132.079	standard	C6H12O3	[M-H]-	6-Hydroxyhexanoic acid	Organic acids	Organic acids	1191-25-9	B	9	9	9	7590	2530	7800	10600	9790	7080	C06103	--
pme2527	133	116	132.09	spectrum	C5H12N2O2	[M+H]+	L-Ornithine	Amino acids and derivatives	Amino acids and derivatives	70-26-8	B	2940	2950	4050	5320	4450	4660	4450	3710	3840	C00077	ko00220,ko00330,ko00472,ko00480,ko01100,ko01110,ko01210,ko01230,ko02010
mws0219	132.03	88	133.038	standard	C4H7NO4	[M-H]-	L-Aspartic Acid	Amino acids and derivatives	Amino acids and derivatives	56-84-8	A	1180000	1240000	1100000	2240000	2280000	2140000	1560000	1540000	1340000	C00049	ko00220,ko00250,ko00260,ko00261,ko00270,ko00300,ko00340,ko00410,ko00460,ko00710,ko00760,ko00770,ko00970,ko01100,ko01110,ko01200,ko01210,ko01230,ko02010
Lmbn000198	133.01	71.01	134.022	spectrum	C4H6O5	[M-H]-	3-Dehydro-L-Threonic Acid	Organic acids	Organic acids	-	A	3060000	3420000	2850000	2840000	2980000	2990000	3090000	2940000	3260000	C03064	ko00053,ko01100
mws0275	133.01	71.01	134.022	standard	C4H6O5	[M-H]-	L-Malic acid	Organic acids	Organic acids	97-67-6	A	3100000	3340000	3120000	3290000	3100000	2990000	3240000	3040000	3080000	C00149	ko00020,ko00620,ko00630,ko00710,ko01100,ko01110,ko01200
pme0040	136.06	119	135.054	standard	C5H5N5	[M+H]+	Adenine	Nucleotides and derivatives	Nucleotides and derivatives	73-24-5	A	9490000	10000000	9170000	13400000	13300000	13600000	6840000	7000000	6770000	C00147	ko00230,ko00908,ko01100
HJKP000649	136.07	91.05	135.068	spectrum	C8H9NO	[M+H]+	N-benzylformamide	Alkaloids	Alkaloids	6343-54-0	A	5560000	5140000	4720000	6590000	5170000	6230000	3840000	3110000	3380000	C15561	--
mws0889	135.03	75.01	136.037	standard	C4H8O5	[M-H]-	D-Threonic Acid	Others	Saccharides and Alcohols	3909/12/4	A	37100	36600	22800	89900	113000	80700	2080000	1780000	1870000	C21649	--
pme1173	137.05	110	136.039	spectrum	C5H4N4O	[M+H]+	Allopurinol	Nucleotides and derivatives	Nucleotides and derivatives	315-30-0	B	22100	26700	24700	29700	30300	34800	18100	18000	21500	--	--
pme0033	137.05	119	136.039	spectrum	C5H4N4O	[M+H]+	Hypoxanthine	Nucleotides and derivatives	Nucleotides and derivatives	68-94-0	B	45800	59300	38400	57000	54100	61100	29400	30000	27600	C00262	ko00230,ko01100
mws0146	138.05	78	137.048	standard	C7H7NO2	[M+H]+	Nicotinic Acid Methyl Ester(Methyl Nicotinate)	Alkaloids	Alkaloids	93-60-7	B	4690	4310	6940	7560	3080	5680	11900	13200	14800	--	--
mws1078	138.05	92.1	137.048	standard	C7H7NO2	[M+H]+	Anthranilic Acid	Phenolic acids	Phenolic acids	118-92-3	B	4220	2740	3730	6940	6630	7010	11800	9320	11500	C00108	ko00380,ko00400,ko00998,ko01058,ko01100,ko01110,ko01230
pma0948	138.09	121.1	137.084	spectrum	C8H11NO	[M+H]+	Phenylethanolamine	Alkaloids	Alkaloids	7568-93-6	B	23300	22900	18500	32800	29500	26500	17000	13200	18800	C02735	--
Lmgn001670	137.03	108.02	138.032	spectrum	C7H6O3	[M-H]-	Salicylic acid	Phenolic acids	Phenolic acids	69-72-7	B	615000	618000	652000	481000	492000	438000	187000	150000	147000	C00805	ko00360,ko01100,ko01110,ko04075
Hmgn001653	137.02	93.04	138.032	spectrum	C7H6O3	[M-H]-	Protocatechualdehyde	Phenolic acids	Phenolic acids	139-85-5	A	110000	133000	131000	74400	66800	75800	485000	583000	558000	C16700	ko00950
Lmbn002862	137.02	93.03	138.032	spectrum	C7H6O3	[M-H]-	3-Hydroxybenzoic Acid	Organic acids	Organic acids	1999/6/9	B	75600	74800	67000	40600	36200	41400	338000	319000	323000	C00587	ko00400
mws2368	137.06	119.05	138.068	standard	C8H10O2	[M-H]-	Tyrosol	Phenolic acids	Phenolic acids	501-94-0	B	42600	57100	48900	54900	50600	50300	22400	20100	18500	C06044	ko00350,ko01100
mws0704	140.01	78.96	141.019	standard	C2H8NO4P	[M-H]-	O-Phosphorylethanolamine	Alkaloids	Alkaloids	1071-23-4	B	30200	28500	28000	22000	20700	26800	16900	16500	15600	C00346	ko00564,ko00600,ko01100
pma2987	142.1	124.09	141.09	spectrum	C6H11N3O	[M+H]+	Histidinol	Alkaloids	Alkaloids	501-28-0	B	12500000	11900000	12100000	12000000	13100000	12200000	11600000	10900000	10900000	C00860	ko00340,ko01100,ko01110,ko01230
pme3207	141.02	59	142.027	standard	C6H6O4	[M-H]-	Muconic acid	Organic acids	Organic acids	1119-72-8	A	707000	554000	611000	488000	579000	638000	854000	512000	723000	C02480	ko01100
Rfmb320	144.1	84.08	143.095	spectrum	C7H13NO2	[M+H]+	1-Methylpiperidine-2-carboxylic acid	Amino acids and derivatives	Amino acids and derivatives	7730-87-2	A	389000	284000	351000	436000	381000	485000	678000	548000	588000	--	--
pme3351	144.1	126	145.074	spectrum	C6H11NO3	[M-H]-	Allysine(6-Oxo DL-Norleucine)	Others	Others	1962-83-0	B	46900	73500	41300	59100	62700	54700	52000	43000	43000	C04076	ko00300,ko00310,ko00960,ko01100,ko01110,ko01230
pme0295	146.08	86	145.074	standard	C6H11NO3	[M+H]+	4-Acetamidobutyric acid	Organic acids	Organic acids	3025-96-5	B	46200	58900	50200	102000	95000	88700	155000	155000	144000	C02946	ko00330,ko01100
mws0567	146.09	87	145.085	standard	C5H11N3O2	[M+H]+	4-Guanidinobutyric acid	Organic acids	Organic acids	463-00-3	B	654000	636000	655000	767000	861000	979000	968000	892000	890000	C01035	ko00330,ko01100
mws0017	146.17	72.2	145.158	standard	C7H19N3	[M+H]+	Spermidine	Alkaloids	Phenolamine	124-20-9	B	13400	12800	11500	15200	13100	11400	5940	8880	4450	C00315	ko00330,ko00410,ko00480,ko00940,ko01100,ko02010
Lmgn000224	145.01	57.03	146.022	spectrum	C5H6O5	[M-H]-	2-Methyl-3-oxosuccinic acid	Organic acids	Organic acids	-	B	20800	23000	12000	41400	28500	37700	30500	24500	26800	C06030	ko00660
pme2380	145.01	101	146.022	spectrum	C5H6O5	[M-H]-	α-Ketoglutaric acid	Organic acids	Organic acids	328-50-7	B	255000	222000	210000	584000	533000	477000	132000	140000	101000	C00026	ko00020,ko00040,ko00053,ko00220,ko00250,ko00300,ko00310,ko00340,ko00430,ko00630,ko00650,ko00660,ko01100,ko01110,ko01200,ko01210,ko01230
mws0208	145.05	101	146.058	standard	C6H10O4	[M-H]-	Adipic Acid	Organic acids	Organic acids	124-04-9	B	35300	35900	31300	30200	21500	25500	37400	33800	38400	C06104	ko01100
Lmbn001609	145.05	83.05	146.058	spectrum	C6H10O4	[M-H]-	2-Acetyl-2-Hydroxybutanoic Acid	Organic acids	Organic acids	-	B	5520	7640	4970	4890	4860	8910	7080	6040	10800	C06006	ko00290,ko01100,ko01110,ko01210,ko01230
Wmzn000227	145.06	109.04	146.058	spectrum	C6H10O4	[M-H]-	2,2-Dimethylsuccinic acid	Organic acids	Organic acids	597-43-3	A	295000	295000	310000	313000	242000	327000	156000	134000	125000	--	--
pme1691	147.13	87.2	146.118	spectrum	C7H16NO2	[M+H]+	Acetylcholine	Alkaloids	Alkaloids	60-31-1	B	225000	193000	272000	221000	162000	164000	153000	129000	145000	C01996	ko00564
mws1050	148.06	88	147.053	standard	C5H9NO4	[M+H]+	O-Acetylserine	Amino acids and derivatives	Amino acids and derivatives	5147-00-2	A	512000	469000	468000	737000	732000	777000	513000	447000	454000	C00979	ko00270,ko00908,ko00920,ko01100,ko01110,ko01200,ko01230,ko04122
Zmzn000113	146.05	102.06	147.053	spectrum	C5H9NO4	[M-H]-	L-threo-3-Methylaspartate	Amino acids and derivatives	Amino acids and derivatives	6061-13-8	A	304000	337000	327000	695000	679000	672000	376000	354000	331000	C03618	ko00630,ko00660,ko01100,ko01200
pme0014	148.06	84	147.053	standard	C5H9NO4	[M+H]+	L-Glutamic acid	Amino acids and derivatives	Amino acids and derivatives	56-86-0	A	10300000	10100000	9730000	20900000	17800000	21400000	14100000	11300000	12500000	C00025	ko00220,ko00250,ko00330,ko00332,ko00340,ko00430,ko00480,ko00630,ko00650,ko00660,ko00860,ko00910,ko00970,ko01100,ko01110,ko01200,ko01210,ko01230,ko02010
pmp001285	149.02	65.04	148.016	spectrum	C8H4O3	[M+H]+	Phthalic anhydride	Phenolic acids	Phenolic acids	85-44-9	A	656000	642000	629000	646000	709000	636000	742000	599000	607000	--	--
Zmyn000247	147.03	57.03	148.037	spectrum	C5H8O5	[M-H]-	2-Hydroxyglutaric Acid	Organic acids	Organic acids	13095-48-2	B	54900	62100	60700	36000	59300	53300	62900	66200	38300	C03196	ko00310,ko01100
ML10171848	147.03	85.03	148.037	spectrum	C5H8O5	[M-H]-	D-Arabinono-1,4-lactone	Others	Saccharides and Alcohols	2782/9/4	A	187000	130000	142000	260000	209000	246000	202000	249000	197000	C00652	--
pmb2826	147.03	87.1	148.037	spectrum	C5H8O5	[M-H]-	L-Citramalic acid	Organic acids	Organic acids	6236/9/5	A	253000	155000	261000	367000	456000	401000	1180000	1230000	1020000	C02614	ko00660,ko01100
mws1024	147.05	129	148.052	standard	C9H8O2	[M-H]-	p-Coumaraldehyde	Phenolic acids	Phenolic acids	2538-87-6	B	1550	4510	1290	5820	1620	2400	2710	3820	2880	C05608	ko00940,ko01100,ko01110
mws2213	147.05	77.01	148.052	standard	C9H8O2	[M-H]-	Cinnamic acid	Phenolic acids	Phenolic acids	140-10-3	B	1100	1580	1970	1840	1710	1860	4360	3660	4540	C00423	ko00130,ko00360,ko00940,ko00998,ko01100,ko01110
pme1210	150.06	61	149.051	standard	C5H11NO2S	[M+H]+	L-Methionine	Amino acids and derivatives	Amino acids and derivatives	63-68-3	A	2620000	2180000	2340000	1690000	1370000	1680000	2130000	1660000	1840000	C00073	ko00270,ko00966,ko00970,ko01100,ko01110,ko01210,ko01230
mws0847	150.08	133	149.07	standard	C6H7N5	[M+H]+	1-Methyladenine	Nucleotides and derivatives	Nucleotides and derivatives	5142-22-3	B	38800	35400	49800	34300	28800	35500	37800	28500	46500	C02216	--
mws1499	149.05	59.01	150.053	standard	C5H10O5	[M-H]-	D-Arabinose*	Others	Saccharides and Alcohols	10323-20-3	A	66100	68200	71800	121000	137000	101000	77200	112000	68100	C00216	--
Zmgn000173	149.05	75.01	150.053	spectrum	C5H10O5	[M-H]-	D-Ribose*	Others	Saccharides and Alcohols	50-69-1	A	14300	13800	11400	18700	14200	16700	69200	52900	67200	C00121	ko00030,ko01100,ko02010
mws0921	149.06	131	150.068	standard	C9H10O2	[M-H]-	p-Coumaryl alcohol	Phenolic acids	Phenolic acids	3690/5/9	B	103000	92500	95500	160000	155000	163000	98200	106000	101000	C02646	ko00940,ko01100,ko01110
pmf0420	149.06	74.9	150.068	standard	C9H10O2	[M-H]-	Benzyl acetate	Organic acids	Organic acids	140-11-4	B	7230	11400	7020	13600	5360	6320	32800	32200	24100	C15513	--
pme0183	152.06	135	151.049	spectrum	C5H5N5O	[M+H]+	Isoguanine	Nucleotides and derivatives	Nucleotides and derivatives	3373-53-3	B	95900	103000	87500	146000	144000	158000	149000	137000	128000	--	--
pme1109	152.06	135	151.049	standard	C5H5N5O	[M+H]+	Guanine	Nucleotides and derivatives	Nucleotides and derivatives	73-40-5	A	132000	145000	134000	456000	387000	449000	354000	299000	328000	C00242	ko00230,ko01100
pme0256	151.03	151	152.033	standard	C5H4N4O2	[M-H]-	Xanthine	Nucleotides and derivatives	Nucleotides and derivatives	69-89-6	B	14800	24500	15200	10500	7410	6170	21600	14500	26600	C00385	ko00230,ko00232,ko01100,ko01110
mws0458	151.04	136	152.047	standard	C8H8O3	[M-H]-	Vanillin	Phenolic acids	Phenolic acids	121-33-5	B	17000	26100	49800	31600	20000	32100	33300	25400	32600	C00755	ko00998,ko01100,ko01110
mws0145	151.04	93	152.047	standard	C8H8O3	[M-H]-	O-Anisic acid (2-Methoxybenzoic acid)	Phenolic acids	Phenolic acids	529-75-9	B	21600	20700	19600	6300	5490	4770	3630	7650	4730	--	--
mws0213	151.06	71	152.068	standard	C5H12O5	[M-H]-	Ribitol*	Others	Saccharides and Alcohols	488-81-3	B	6480	2940	5500	13200	20600	11500	29500	21700	24200	C00474	ko00040,ko00740,ko01100
pme0513	151.06	59	152.068	standard	C5H12O5	[M-H]-	Xylitol*	Others	Saccharides and Alcohols	87-99-0	B	7410	5500	4730	12200	12700	9930	15200	22100	20300	C00379	ko00040,ko01100,ko02010
mws0437	151.06	71	152.068	standard	C5H12O5	[M-H]-	D-Arabitol*	Others	Saccharides and Alcohols	488-82-4	B	4010	6270	6090	12300	12500	13000	23900	24500	21000	C01904	ko00040,ko01100
mws0183	153.02	109.03	154.027	standard	C7H6O4	[M-H]-	3,4-Dihydroxybenzoic acid (Protocatechuic acid)*	Phenolic acids	Phenolic acids	99-50-3	A	36800	41800	33100	112000	101000	136000	424000	423000	466000	C00230	ko01100,ko01110
mws0885	153.02	109.03	154.027	standard	C7H6O4	[M-H]-	2,4-Dihydroxybenzoic acid*	Phenolic acids	Phenolic acids	89-86-1	A	66300	49900	36300	180000	152000	170000	613000	635000	637000	--	--
mws0639	153.02	109.03	154.027	standard	C7H6O4	[M-H]-	2,3-Dihydroxybenzoic Acid*	Organic acids	Organic acids	303-38-8	A	33700	40300	30200	119000	112000	111000	443000	480000	434000	C00196	ko01110
mws0180	153.02	109.03	154.027	standard	C7H6O4	[M-H]-	2,5-Dihydroxybenzoic acid; Gentisic Acid*	Phenolic acids	Phenolic acids	490-79-9	A	46800	50300	35700	158000	136000	166000	601000	642000	564000	C00628	ko00350,ko01100
mws0254	156.08	110	155.069	standard	C6H9N3O2	[M+H]+	L-Histidine	Amino acids and derivatives	Amino acids and derivatives	71-00-1	A	216000	286000	222000	430000	403000	415000	269000	293000	250000	C00135	ko00340,ko00410,ko00970,ko01100,ko01110,ko01230,ko02010
pme2165	155.01	111	156.017	standard	C5H4N2O4	[M-H]-	Orotic acid	Others	Vitamin	65-86-1	B	75300	73000	62100	19500	14500	29200	82900	79300	79800	C00295	ko00240,ko01100
pmb0819	157	130	156.069	spectrum	C10H8N2	[M+H]+	3-Indoleacetonitrile	Alkaloids	Plumerane	771-51-7	B	38600	32100	32500	36200	38000	42700	19900	24400	32300	C02938	ko00380,ko01100
pmf0174	157.16	157.2	158.167	standard	C10H22O	[M-H]-	1-Decanol	Others	Saccharides and Alcohols	112-30-1	B	10500000	7800000	9220000	6770000	9630000	8510000	10900000	10100000	10200000	C01633	--
Lmbn001467	158.08	116.07	159.09	spectrum	C7H13NO3	[M-H]-	5-Acetamidopentanoic Acid	Organic acids	Organic acids	1072-10-2	B	64400	57900	51800	55400	57000	62000	61500	59200	58400	C03087	ko00310,ko01100
Lmbn002072	159.07	97.07	160.074	spectrum	C7H12O4	[M-H]-	2-Propylsuccinic acid	Organic acids	Organic acids	618-57-5	B	41500	34500	47400	28700	25100	30200	15100	20100	14000	C16657	--
mws1417	160.04	116	161.048	standard	C9H7NO2	[M-H]-	Indole-3-carboxylic acid	Alkaloids	Plumerane	771-50-6	B	13800	15200	15000	58800	54000	53100	19300	12000	12800	C19837	--
mws1550	162.06	73.1	161.051	standard	C6H11NO2S	[M+H]+	S-Allyl-L-cysteine	Amino acids and derivatives	Amino acids and derivatives	21593-77-1	A	9	9	9	86900	81600	83700	24700	21100	21700	C16759	--
pme3382	160.06	98	161.069	standard	C6H11NO4	[M-H]-	N-Acetyl-L-threonine	Amino acids and derivatives	Amino acids and derivatives	17093-74-2	A	10400	12900	8910	19000	16500	18800	29700	41300	38200	--	--
mws1346	162.08	98	161.069	standard	C6H11NO4	[M+H]+	DL-2-Aminoadipic acid	Alkaloids	Alkaloids	542-32-5	B	113000	111000	101000	131000	131000	162000	217000	195000	219000	C00956	ko00300,ko00310,ko00311,ko01100,ko01110,ko01210,ko01230
pme2914	161.05	99	162.053	standard	C6H10O5	[M-H]-	3-Hydroxy-3-methylpentane-1,5-dioic acid	Amino acids and derivatives	Amino acids and derivatives	503-49-1	A	3310000	3330000	3340000	7270000	6880000	6890000	3990000	4000000	3900000	C03761	--
pmf0440	163.08	91.1	162.068	standard	C10H10O2	[M+H]+	4-MethoxycinnaMaldehyde	Phenolic acids	Phenolic acids	1963-36-6	B	72700	75800	65100	63000	72600	63600	83000	86600	89600	C10475	--
Lmbp000123	164.07	56.05	163.067	spectrum	C6H13NO2S	[M+H]+	L-Homomethionine	Amino acids and derivatives	Amino acids and derivatives	25148-30-5	B	9	9	9	2010	4400	1920	14100	12200	9330	C17213	ko00966,ko01110,ko01210
pme1419	164.07	104	163.067	standard	C6H13NO2S	[M+H]+	L-Methionine methyl ester	Amino acids and derivatives	Amino acids and derivatives	10332-17-9	B	8450	10200	11900	10700	9730	5660	13300	12000	10500	--	--
Lmmn001643	163.04	119.05	164.047	spectrum	C9H8O3	[M-H]-	2-Hydroxycinnamic acid	Organic acids	Organic acids	583-17-5	B	68100	49800	58200	79000	72100	74100	58200	42100	44100	C01772	ko00360,ko00940,ko01100,ko01110
mws1595	163.06	118.6	164.068	standard	C6H12O5	[M-H]-	D-Fucose	Others	Saccharides and Alcohols	3615-37-0	B	15800	6240	11900	6610	7540	10100	16400	14000	14200	C01018	--
pme3083	164.04	120	165.043	spectrum	C8H7NO3	[M-H]-	2-(Formylamino)benzoic acid	Phenolic acids	Phenolic acids	3342-77-6	B	8350	6230	8500	17000	15800	15000	15400	16400	15500	C05653	ko00380,ko01100
pme2617	166.05	102	165.046	standard	C5H11NO3S	[M+H]+	L-Methionine Sulfoxide	Amino acids and derivatives	Amino acids and derivatives	3226-65-1	A	14200000	14400000	14500000	13900000	13900000	13900000	13400000	12600000	12400000	C02989	ko00270
pme0021	166.09	120.08	165.07	standard	C9H11NO2	[M+H]+	L-Phenylalanine	Amino acids and derivatives	Amino acids and derivatives	63-91-2	A	13600000	13200000	13000000	8910000	8740000	8450000	8430000	8700000	8640000	C00079	ko00360,ko00400,ko00460,ko00940,ko00960,ko00966,ko00970,ko00998,ko01100,ko01110,ko01210,ko01230,ko02010
pmc0274	167.1	121.1	166.031	spectrum	C6H6N4S	[M+H]+	6-Methylmercaptopurine	Nucleotides and derivatives	Nucleotides and derivatives	50-66-8	B	12200000	11700000	11400000	7570000	7450000	7610000	7830000	7660000	7800000	C16614	--
mws0344	165.04	75	166.048	standard	C5H10O6	[M-H]-	D-Xylonic acid	Organic acids	Organic acids	526-91-0	B	922000	916000	945000	1220000	1240000	1200000	1000000	910000	803000	C00502	ko00040,ko01100
Lmrn003000	165.06	103.06	166.063	spectrum	C9H10O3	[M-H]-	2-Hydroxy-3-phenylpropanoic acid	Organic acids	Organic acids	7326-19-4	B	9	9	9	3840	7050	4450	6640	5770	5940	C05607	ko00360,ko00960,ko01100
mws0467	165.06	119.05	166.063	standard	C9H10O3	[M-H]-	3-(4-Hydroxyphenyl)-propionic acid	Phenolic acids	Phenolic acids	501-97-3	B	9	9	9	14400	11100	17100	10900	6880	8470	C01744	--
pmn001681	165.09	149.06	166.099	spectrum	C10H14O2	[M-H]-	1-(4-Methoxyphenyl)-1-propanol	Phenolic acids	Phenolic acids	5349-60-0	B	5130	7580	6810	7630	4080	7950	28800	21400	23200	--	--
NK10253223	168.06	94.06	167.058	spectrum	C8H9NO3	[M+H]+	2-Amino-3-methoxybenzoic acid	Phenolic acids	Phenolic acids	3177-80-8	B	52100	63200	52500	63700	68500	69900	96100	87300	92300	C05831	ko00380
Zmjp000624	168.06	150.05	167.058	spectrum	C8H9NO3	[M+H]+	Pyridoxal	Others	Vitamin	66-72-8	B	56300	61200	58300	73200	65200	70100	111000	90100	97600	C00250	ko00750,ko01100
Hmtp000776	168.07	105.03	167.059	spectrum	C8H9NO3	[M+H]+	4,5,6-Trihydroxy-2-cyclohexen-1-ylideneacetonitrile	Alkaloids	Alkaloids	-	B	233000	228000	222000	146000	141000	151000	144000	148000	150000	--	--
mws2125	166.98	78.7	167.982	standard	C3H5O6P	[M-H]-	Phosphoenolpyruvate	Organic acids	Organic acids	138-08-9	B	14400	18200	19900	19100	16900	25000	59900	45700	53300	C00074	ko00010,ko00020,ko00400,ko00440,ko00620,ko00710,ko00998,ko01100,ko01110,ko01200,ko01230
mws0028	167.03	108.02	168.042	standard	C8H8O4	[M-H]-	Vanillic acid	Phenolic acids	Phenolic acids	121-34-6	B	11900	11900	11900	8220	7850	13100	7930	7800	9110	C06672	--
pme1292	167.1	123.04	168.042	spectrum	C8H8O4	[M-H]-	Homogentisic acid	Phenolic acids	Phenolic acids	451-13-8	B	93100	103000	93400	46300	56900	57000	118000	88700	117000	C00544	ko00130,ko00350,ko01100
pme1383	170.08	134.1	169.074	standard	C8H11NO3	[M+H]+	Pyridoxine	Others	Vitamin	65-23-6	B	464000	465000	455000	218000	247000	235000	290000	258000	276000	C00314	ko00750,ko01100
Zmzn000078	168.99	78.96	169.998	spectrum	C3H7O6P	[M-H]-	Dihydroxyacetone phosphate	Others	Saccharides and Alcohols	1957/4/5	B	33200	23000	31100	39800	41000	32100	30900	38000	34300	C00111	ko00010,ko00040,ko00051,ko00052,ko00561,ko00562,ko00564,ko00640,ko00710,ko00760,ko01100,ko01110,ko01200,ko01230
mws0024	169.01	125	170.022	standard	C7H6O5	[M-H]-	Gallic acid	Tannins	Tannin	149-91-7	B	9	9	9	291000	273000	275000	134000	150000	149000	C01424	--
ML10176345	171.03	109.03	172.037	spectrum	C7H8O5	[M-H]-	3-Dehydroshikimic acid	Organic acids	Organic acids	2922-42-1	B	61900	58500	40200	500000	515000	493000	130000	139000	91600	C02637	ko00400,ko01100,ko01110,ko01230
Lmbn003524	171.1	99.08	172.11	spectrum	C9H16O3	[M-H]-	9-Oxononanoic acid	Organic acids	Organic acids	2553-17-5	B	12600	9770	8340	6980	6620	6640	15200	13500	11500	C16322	ko00592,ko01110
pme2550	173.02	137	174.016	spectrum	C6H6O6	[M-H]-	Cis-Aconitic acid	Organic acids	Organic acids	585-84-2	B	26200	15500	14600	26100	15000	23700	142000	153000	162000	C00417	ko00020,ko00630,ko00660,ko01100,ko01110,ko01210
mws0154	173.05	93	174.053	standard	C7H10O5	[M-H]-	Shikimic acid	Organic acids	Organic acids	138-59-0	A	29200	36800	37300	32800	39100	37000	368000	376000	413000	C00493	ko00400,ko01100,ko01110,ko01230
Zmyn000155	173.11	131.08	174.1	spectrum	C7H14N2O3	[M-H]-	N-α-Acetyl-L-ornithine	Amino acids and derivatives	Amino acids and derivatives	6205/8/9	B	5350	6820	6070	11100	10200	13200	6120	4220	5330	C00437	ko00220,ko01100,ko01110,ko01210,ko01230
mws1208	175.17	157	174.162	standard	C10H22O2	[M+H]+	1,10-Decanediol	Others	Saccharides and Alcohols	112-47-0	B	1730000	1670000	1690000	1680000	1750000	1730000	1620000	1610000	1590000	--	--
pme0008	176.1	113	175.096	standard	C6H13N3O3	[M+H]+	L-Citrulline	Amino acids and derivatives	Amino acids and derivatives	372-75-8	B	61800	37600	45500	112000	95400	116000	101000	98400	83800	C00327	ko00220,ko01100,ko01110,ko01230
Hmfn000531	175.02	87.01	176.032	spectrum	C6H8O6	[M-H]-	L-Ascorbic acid (Vitamin C)	Others	Vitamin	50-81-7	B	9	9	9	103000	108000	99400	25600	21800	22800	C00072	ko00053,ko00480,ko01100,ko01110
mws4175	175.02	85.03	176.032	standard	C6H8O6	[M-H]-	D-Glucurono-6,3-lactone	Others	Saccharides and Alcohols	32449-92-6	B	8490	10800	9090	18800	16800	32300	44000	28200	20900	C02670	ko00053,ko01100
pmb3101	175.06	115	176.068	spectrum	C7H12O5	[M-H]-	2-Isopropylmalic Acid	Organic acids	Organic acids	49601-06-1	A	440000	365000	439000	860000	844000	861000	1560000	1580000	1690000	C02504	ko00290,ko00620,ko01100,ko01110,ko01210,ko01230
Zmgn001448	175.06	115.04	176.068	spectrum	C7H12O5	[M-H]-	2-Propylmalic Acid	Organic acids	Organic acids	-	A	360000	417000	415000	1000000	775000	872000	1610000	1420000	1430000	C05994	ko00620
pme1021	177.14	99	178.048	spectrum	C6H10O6	[M-H]-	D-Glucono-1,5-lactone	Others	Saccharides and Alcohols	90-80-2	B	8300	16300	11900	19100	18000	14300	13800	20700	13300	C00198	ko00030,ko01100,ko01110,ko01200
Lmgn000242	177.04	113.02	178.048	spectrum	C6H10O6	[M-H]-	4,5,6-Trihydroxy-2-oxohexanoic acid	Organic acids	Organic acids	56742-44-0	B	8850	5460	7080	11300	10100	15600	29800	25400	20000	C01216	ko00052,ko01100
pmb2795	177	145	178.063	spectrum	C10H10O3	[M-H]-	4-Methoxycinnamic acid	Phenolic acids	Phenolic acids	830-09-1	B	1720	3320	2570	3170	2360	1650	11600	11200	7950	--	--
pmb0786	180.09	163.06	179.079	spectrum	C6H13NO5	[M+H]+	D-Glucosamine	Others	Saccharides and Alcohols	3416-24-8	B	73400	71400	75200	82900	108000	95900	127000	74100	95300	C00329	ko00520,ko01100
mws2212	179.03	135.05	180.042	standard	C9H8O4	[M-H]-	Caffeic acid	Phenolic acids	Phenolic acids	331-39-5	A	3960000	4770000	3980000	3040000	3050000	3170000	5040000	4700000	4750000	C01197	ko00940,ko01100,ko01110
pmf0139	179.06	59	180.063	standard	C6H12O6	[M-H]-	D-Galactose*	Others	Saccharides and Alcohols	59-23-4	A	4530000	5010000	4780000	7170000	6700000	6470000	5470000	3960000	4340000	C00124	ko00052,ko01100
mws4170	179.06	59.01	180.063	standard	C6H12O6	[M-H]-	D-Glucose*	Others	Saccharides and Alcohols	14431-43-7	A	4280000	4080000	4040000	7210000	6840000	8410000	5350000	4550000	4510000	C00031	ko00010,ko00030,ko00052,ko00500,ko00520,ko00901,ko01100,ko01110,ko02010
mws1164	179.06	59.01	180.063	spectrum	C6H12O6	[M-H]-	D-Fructose*	Others	Saccharides and Alcohols	7660-25-5	A	3420000	4510000	4550000	6970000	6190000	7090000	4180000	3880000	4380000	C05003	--
pmf0138	179.06	59	180.063	standard	C6H12O6	[M-H]-	D-Mannose*	Others	Saccharides and Alcohols	3458-28-4	A	4460000	4440000	3930000	8220000	7650000	7230000	5070000	4540000	4430000	C00159	ko00051,ko00052,ko00520,ko01100,ko02010
Hmln000297	179.05	59.01	180.063	spectrum	C6H12O6	[M-H]-	Inositol*	Others	Saccharides and Alcohols	87-89-8	A	3570000	4340000	5130000	7920000	7740000	7860000	4470000	4610000	4670000	C00137	ko00052,ko00053,ko00562,ko01100,ko01110,ko02010,ko04070
mws0093	179.07	146	180.079	standard	C10H12O3	[M-H]-	Coniferyl alcohol	Phenolic acids	Phenolic acids	458-35-5	B	40600	34300	29400	15900	16300	19600	18300	29600	20600	C00590	ko00940,ko00998,ko01100,ko01110
mws0250	182.08	136.1	181.074	standard	C9H11NO3	[M+H]+	L-Tyrosine	Amino acids and derivatives	Amino acids and derivatives	60-18-4	A	7290000	7220000	6100000	8230000	7040000	8080000	4570000	4220000	4310000	C00082	ko00130,ko00261,ko00350,ko00360,ko00400,ko00460,ko00730,ko00940,ko00950,ko00965,ko00966,ko00970,ko00998,ko01100,ko01110,ko01210,ko01230
mws1350	181.05	151	182.058	standard	C9H10O4	[M-H]-	Syringaldehyde; 4-Hydroxy-3,5-Dimethoxybenzaldehyde	Phenolic acids	Phenolic acids	134-96-3	B	4260	2860	7130	5660	3870	5640	3920	5100	3190	--	--
mws0214	181.07	71	182.079	standard	C6H14O6	[M-H]-	D-Sorbitol*	Others	Saccharides and Alcohols	50-70-4	B	36900	38600	42400	63600	62600	58000	54500	57200	62800	C00794	ko00051,ko00052,ko01100,ko02010
pme2237	181.07	101	182.079	standard	C6H14O6	[M-H]-	Dulcitol*	Others	Saccharides and Alcohols	608-66-2	B	9510	8310	10400	9890	12600	12300	12800	11500	8860	C01697	ko00052,ko01100
mws1155	181.07	101.02	182.079	standard	C6H14O6	[M-H]-	D-Mannitol*	Others	Saccharides and Alcohols	69-65-8	B	9160	6280	11300	9820	12400	17800	9910	12800	11100	C00392	ko00051,ko01100,ko02010
pme2596	184.06	148	183.053	standard	C8H9NO4	[M+H]+	4-Pyridoxic acid	Others	Vitamin	82-82-6	B	20200	22100	16900	21500	19400	21600	53400	45200	52900	C00847	ko00750,ko01100
pmb1754	184	125	184.073	spectrum	C5H15NO4P+	[M]+	O-Phosphocholine	Alkaloids	Alkaloids	107-73-3	B	1110000	1220000	858000	1390000	1200000	1460000	1810000	1290000	1490000	C00588	ko00564,ko01100
Lmrj001341	185.09	70.06	184.086	spectrum	C8H12N2O3	[M+H]+	Cyclo(Ser-Pro)	Amino acids and derivatives	Amino acids and derivatives	-	B	6060	7360	6620	8840	6360	7470	4380	6040	7670	--	--
Zmgn000447	184.98	78.96	185.993	spectrum	C3H7O7P	[M-H]-	3-Phospho-D-glyceric acid	Others	Saccharides and Alcohols	820-11-1	B	12400	25500	34100	59400	56600	58000	57300	65900	47900	C00197	ko00010,ko00030,ko00260,ko00270,ko00561,ko00630,ko00710,ko01100,ko01110,ko01200,ko01230
mws0752	185.15	185.16	186.162	standard	C11H22O2	[M-H]-	Undecylic Acid	Lipids	Free fatty acids	112-37-8	A	316000	282000	261000	294000	303000	323000	440000	393000	364000	C17715	--
pme0137	187.07	125	188.08	standard	C7H12N2O4	[M-H]-	N-Acetyl-L-Glutamine	Amino acids and derivatives	Amino acids and derivatives	2490-97-3	A	139000	135000	124000	110000	110000	111000	113000	57900	66900	--	--
mws0237	187.1	125	188.105	standard	C9H16O4	[M-H]-	Azelaic acid	Organic acids	Organic acids	123-99-9	A	2280000	2500000	2330000	1530000	1490000	1550000	1190000	1080000	1100000	C08261	--
mws0736	189.12	86	188.116	standard	C8H16N2O3	[M+H]+	N-Glycyl-L-leucine	Amino acids and derivatives	Amino acids and derivatives	869-19-2	A	25000	26200	24100	29000	25300	29000	21100	22400	19500	C02155	--
pme0122	189.12	126	188.116	standard	C8H16N2O3	[M+H]+	N6-Acetyl-L-lysine	Amino acids and derivatives	Amino acids and derivatives	692-04-6	A	236000	219000	225000	985000	993000	1040000	467000	401000	440000	C02727	ko00310,ko01100
mws5041	189.12	86.1	188.116	standard	C8H16N2O3	[M+H]+	L-Glycyl-L-isoleucine	Amino acids and derivatives	Amino acids and derivatives	19461-38-2	A	15300	19200	20000	25000	28500	22500	17500	20200	19300	--	--
Zmjp000182	189.13	70.07	188.127	spectrum	C7H16N4O2	[M+H]+	N-Monomethyl-L-arginine	Amino acids and derivatives	Amino acids and derivatives	17035-90-4	B	107000	94100	105000	298000	282000	285000	160000	172000	175000	C03884	--
pme3388	189.13	144	188.127	standard	C7H16N4O2	[M+H]+	Homoarginine	Amino acids and derivatives	Amino acids and derivatives	156-86-5	B	8110	8190	5550	31700	21000	26400	13500	13700	6900	C01924	--
pmf0348	187.13	97	188.141	standard	C10H20O3	[M-H]-	2,6-Dimethyl-7-octene-2,3,6-triol	Others	Saccharides and Alcohols	73815-21-1	B	232000	177000	197000	121000	116000	131000	90700	96300	91500	--	--
Zmtn001624	188.04	144.05	189.043	spectrum	C10H7NO3	[M-H]-	N-Acetylisatin	Alkaloids	Plumerane	574-17-4	B	7560	5340	6300	8770	7490	11100	11500	11800	12400	C02172	ko00380
pme0075	188.06	128	189.064	spectrum	C7H11NO5	[M-H]-	N-Acetyl-L-glutamic acid	Amino acids and derivatives	Amino acids and derivatives	1188-37-0	B	23000	27600	21700	45000	39400	51100	49500	55200	74800	C00624	ko00220,ko01100,ko01110,ko01210,ko01230
pme2244	190.09	118.07	189.07	standard	C11H11NO2	[M+H]+	3-Indolepropionic acid	Alkaloids	Plumerane	830-96-6	B	11000	13800	11600	13200	12500	15800	12300	13900	12600	--	--
mws0193	190.12	127	189.111	standard	C7H15N3O3	[M+H]+	L-Homocitrulline	Amino acids and derivatives	Amino acids and derivatives	1190-49-4	B	23800	17600	21700	79200	71900	86000	49500	42800	34000	C02427	--
pme0278	191.1	128	190.095	standard	C7H14N2O4	[M+H]+	2,6-Diaminooimelic acid	Amino acids and derivatives	Amino acids and derivatives	583-93-7	B	60100	57800	63600	111000	102000	105000	52700	51700	51200	C00666	ko00300,ko01100,ko01110,ko01230
mws0281	191.02	111.01	192.027	standard	C6H8O7	[M-H]-	Citric Acid*	Organic acids	Organic acids	77-92-9	A	14100000	15000000	12200000	7950000	7510000	7360000	9640000	10400000	11200000	C00158	ko00020,ko00250,ko00630,ko01100,ko01110,ko01200,ko01210,ko01230
Zmyn000453	191.02	111.01	192.027	spectrum	C6H8O7	[M-H]-	Isocitric Acid*	Organic acids	Organic acids	320-77-4	A	17800000	18100000	16600000	10700000	9550000	9240000	7380000	8360000	8550000	C00311	ko00020,ko00630,ko01100,ko01110,ko01200,ko01210,ko01230
pme2993	193.05	133	192.042	standard	C10H8O4	[M+H]+	Scopoletin (7-Hydroxy-5-methoxycoumarin)	Lignans and Coumarins	Coumarins	92-61-5	B	213000	221000	190000	203000	205000	137000	343000	295000	340000	C01752	ko00940,ko01110
mws0277	191.06	85	192.063	standard	C7H12O6	[M-H]-	Quinic Acid	Organic acids	Organic acids	77-95-2	A	6420000	6770000	6220000	3760000	3300000	3320000	3570000	3470000	3550000	C00296	ko00400,ko01100
Lmmp002080	193.13	105.03	192.126	spectrum	C11H16N2O	[M+H]+	N-(4-Aminobutyl)benzamide	Alkaloids	Phenolamine	5692-23-9	B	43200	35800	53700	43700	42800	42500	47900	33900	36700	--	--
mws1189	193.04	72.8	194.033	standard	C6H10O7	[M-H]-	D-Galacturonic acid*	Organic acids	Organic acids	685-73-4	A	91500	82000	82600	99700	111000	95000	118000	94500	88500	C00333	ko00040,ko00053,ko00520,ko01100,ko02010
pme3705	193.04	73	194.043	standard	C6H10O7	[M-H]-	D-Glucoronic acid*	Others	Saccharides and Alcohols	6556/12/3	A	83000	88100	85000	127000	131000	133000	108000	130000	132000	C00191	ko00040,ko00053,ko00520,ko00562,ko01100
Xmgn006542	193.05	133.03	194.057	spectrum	C10H10O4	[M-H]-	Dimethyl Phthalate	Phenolic acids	Phenolic acids	131-11-3	A	2350000	2440000	2290000	1740000	1750000	1770000	3970000	3770000	3650000	C11233	--
Lmdn003756	193.05	135.05	194.058	spectrum	C10H10O4	[M-H]-	Methyl caffeate	Phenolic acids	Phenolic acids	3843-74-1	B	2710	4500	4110	3970	3770	3420	7050	7720	10600	C10477	--
mws2104	193.07	99.01	194.079	standard	C7H14O6	[M-H]-	D-Pinitol	Others	Saccharides and Alcohols	10284-63-6	B	12800	18200	21600	22900	17300	18100	42900	32700	40500	C03844	--
pme0534	195.05	74.9	196.058	standard	C6H12O7	[M-H]-	Gluconic acid	Others	Saccharides and Alcohols	526-95-4	B	285000	249000	230000	882000	786000	849000	537000	501000	488000	C00257	ko00030,ko01100,ko01110,ko01200
pmb2497	197	153	198.053	spectrum	C9H10O5	[M-H]-	4-Hydroxy-3-methoxymandelate	Phenolic acids	Phenolic acids	1955/10/7	B	9480	9580	9610	11300	11800	7150	51900	49800	55200	C05584	ko00350,ko01100
Zmzn000079	199	78.96	200.009	spectrum	C4H9O7P	[M-H]-	D-Erythrose-4-phosphate	Others	Saccharides and Alcohols	585-18-2	B	50400	45500	53400	65000	69100	76800	44000	44700	50100	C00279	ko00030,ko00400,ko00710,ko00750,ko00998,ko01100,ko01110,ko01200,ko01230
pmb2640	199.17	199.17	200.178	standard	C12H24O2	[M-H]-	Dodecanoic acid (Lauric acid)	Lipids	Free fatty acids	143-07-7	A	78000	70300	65700	86000	71500	78300	80100	75000	80300	C02679	ko00061,ko01100,ko01110
NK10251888	203.15	70.07	202.143	spectrum	C8H18N4O2	[M+H]+	NG,NG-Dimethyl-L-arginine	Amino acids and derivatives	Amino acids and derivatives	30315-93-6	B	48200	36500	44000	58700	43900	62600	46100	39700	50000	C03626	--
mws0018	203.22	83	202.216	standard	C10H26N4	[M+H]+	Spermine	Alkaloids	Phenolamine	71-44-3	B	19700000	20000000	21000000	19200000	20100000	18500000	17600000	16800000	16800000	C00750	ko00330,ko00410,ko00480,ko00770,ko01100
mws0282	203.08	116.05	204.09	standard	C11H12N2O2	[M-H]-	L-Tryptophan	Amino acids and derivatives	Amino acids and derivatives	73-22-3	A	5850000	6090000	5500000	6650000	6640000	6380000	3690000	3540000	3430000	C00078	ko00260,ko00380,ko00400,ko00901,ko00966,ko00970,ko00998,ko01100,ko01110,ko01210,ko01230
Zmtn001464	204.03	160.04	205.038	spectrum	C10H7NO4	[M-H]-	4,8-Dihydroxyquinoline-2-carboxylic acid	Organic acids	Organic acids	59-00-7	B	8190	4670	8000	10700	12700	8840	8210	9090	9300	C02470	ko00380
pmb0818	206.1	147.5	205.074	spectrum	C11H11NO3	[M+H]+	Methoxyindoleacetic acid	Alkaloids	Plumerane	3471-31-6	B	561000	516000	546000	599000	583000	553000	398000	391000	371000	C05660	ko00380
pme1261	206.14	76	205.131	standard	C9H19NO4	[M+H]+	D-Panthenol	Others	Saccharides and Alcohols	81-13-0	B	97500	104000	85300	45500	37300	32900	50500	43200	41100	C05944	ko00770
Lmbn013410	205.16	189.13	206.167	spectrum	C14H22O	[M-H]-	2,4-Di-Tert-Butylphenol*	Phenolic acids	Phenolic acids	96-76-4	A	211000	228000	216000	204000	178000	220000	242000	217000	204000	--	--
Lmln010063	205.16	189.13	206.167	spectrum	C14H22O	[M-H]-	2,6-Di-tert-butylphenol*	Phenolic acids	Phenolic acids	128-39-2	A	205000	243000	221000	230000	197000	225000	229000	234000	213000	--	--
Zmgn002106	206.08	58.03	207.09	spectrum	C11H13NO3	[M-H]-	N-Acetyl-L-phenylalanine	Amino acids and derivatives	Amino acids and derivatives	2018-61-3	B	44400	67000	63600	64600	57300	60600	71100	67500	81200	C03519	ko00360,ko01100
MA10107783	207.03	119.05	208.037	spectrum	C10H8O5	[M-H]-	3-[(1-Carboxyvinyl)oxy]benzoic acid	Phenolic acids	Phenolic acids	16929-37-6	B	15000	12900	10600	18200	17200	10900	10600	15000	9290	C20772	ko00130,ko01110
pme3443	207.07	192	208.074	standard	C11H12O4	[M-H]-	Sinapinaldehyde	Phenolic acids	Phenolic acids	4206-58-0	B	64400	70000	70900	49700	47600	50600	31900	36500	30200	C05610	ko00940,ko01100,ko01110
pmb2620	207.07	133.1	208.074	spectrum	C11H12O4	[M-H]-	3,4-Dimethoxycinnamic acid	Phenolic acids	Phenolic acids	14737-89-4	B	9	9	9	23100	23400	25100	5750	5690	6330	--	--
mws2184	207.07	135.1	208.074	standard	C11H12O4	[M-H]-	Ethyl caffeate	Phenolic acids	Phenolic acids	102-37-4	B	9	9	9	36100	34600	38000	10300	9200	6980	--	--
Zmyn000108	209.03	85.03	210.038	spectrum	C6H10O8	[M-H]-	D-Saccharic acid*	Others	Saccharides and Alcohols	87-73-0	A	133000	146000	158000	186000	185000	193000	189000	166000	178000	C00818	ko00053,ko01100
Zmpn000199	209.03	85.03	210.038	spectrum	C6H10O8	[M-H]-	D-Galactaric acid*	Others	Saccharides and Alcohols	526-99-8	A	129000	144000	113000	192000	154000	175000	156000	157000	138000	C00879	ko00053,ko01100
Hmcn000192	209.07	59.01	210.073	spectrum	C7H14O7	[M-H]-	Sedoheptulose*	Others	Saccharides and Alcohols	3019-74-7	A	133000	144000	115000	185000	182000	190000	143000	137000	158000	C02076	ko00710,ko01100
pme1654	209.12	59.02	210.126	spectrum	C12H18O3	[M-H]-	Jasmonic acid	Organic acids	Organic acids	77026-92-7	B	56600	55200	61300	78500	77100	76200	467000	452000	444000	C08491	ko00592,ko01100,ko01110,ko04075
pmb2673	210.04	135.1	211.048	spectrum	C9H9NO5	[M-H]-	6-Hydroxydopaquinone	Amino acids and derivatives	Amino acids and derivatives	135791-48-9	B	11400	15800	10600	9150	10100	6570	8850	9550	9000	--	--
pme2710	211.1	167	212.141	spectrum	C12H20O3	[M-H]-	Dihydrojasmonic acid	Organic acids	Organic acids	3572-64-3	B	9	9	9	1700000	1800000	1720000	562000	564000	521000	--	--
pmb0128	213.3	81	212.178	spectrum	C13H24O2	[M+H]+	δ-Tridecalactone	Lipids	Glycerol ester	7370-92-5	A	505000	489000	519000	531000	654000	559000	1420000	1440000	1280000	--	--
mws0863	213.02	97	214.024	standard	C5H11O7P	[M-H]-	2-Deoxyribose-5'-phosphate	Nucleotides and derivatives	Nucleotides and derivatives	102916-66-5	B	10600	5760	8740	10700	17100	13100	27700	15400	22200	C00673	ko00030,ko01100
pmb2507	213.1	97	214.024	spectrum	C5H11O7P	[M-H]-	2-Deoxyribose-1-phosphate	Nucleotides and derivatives	Nucleotides and derivatives	17210-42-3	B	286000	340000	299000	1010000	845000	939000	435000	357000	370000	C00672	ko00030,ko00240,ko01100
Hmln002597	193.05	161.02	216.04	spectrum	C10H9NaO4	[M-Na]-	Sodium ferulate	Others	Others	24276-84-4	A	1350000	1180000	1220000	962000	930000	899000	2150000	2000000	1980000	--	--
pme0170	217.13	158	216.122	standard	C8H16N4O3	[M+H]+	N-Acetyl-L-Arginine	Amino acids and derivatives	Amino acids and derivatives	155-84-0	B	2920	3410	2050	10800	10400	9320	24200	18100	11300	--	--
Lmrj001698	219.13	60.04	218.127	spectrum	C9H18N2O4	[M+H]+	L-Seryl-L-Isoleucine	Amino acids and derivatives	Amino acids and derivatives	91086-51-0	B	13300	15100	14200	26000	20900	20000	16700	12900	20800	--	--
pmb0426	219.1	174.4	218.142	spectrum	C13H18N2O	[M+H]+	N,N-Dimethyl-5-methoxytryptamine	Alkaloids	Alkaloids	1019-45-0	B	13400	13200	9920	6560	5930	4610	8190	8960	9400	C08309	--
mws1337	220.12	202.1	219.111	standard	C9H17NO5	[M+H]+	D-Pantothenic Acid	Others	Vitamin	79-83-4	A	655000	565000	636000	635000	627000	629000	958000	928000	910000	C00864	ko00410,ko00770,ko01100,ko01110
pme1228	221.09	204	220.085	standard	C11H12N2O3	[M+H]+	5-Hydroxy-L-tryptophan	Amino acids and derivatives	Amino acids and derivatives	56-69-9	B	1850	1930	2130	2300	3120	2500	7420	9640	9250	C00643	ko00380,ko01100
mws2608	222.1	84.05	221.09	standard	C8H15NO6	[M+H]+	N-Acetyl-D-galactosamine*	Others	Saccharides and Alcohols	1811-31-0	B	14700	19900	33400	41000	30400	36600	42900	33800	31600	C01132	ko00052,ko01100
pme2755	222	144	221.09	spectrum	C8H15NO6	[M+H]+	N-Acetyl-D-glucosamine*	Others	Saccharides and Alcohols	7512-17-6	B	300000	299000	316000	300000	320000	272000	303000	255000	275000	C00140	ko00520,ko01100,ko02010
mws4174	222.1	138	221.09	standard	C8H15NO6	[M+H]+	N-Acetyl-D-mannosamine*	Others	Saccharides and Alcohols	7772-94-3	B	49900	52300	48300	77900	72700	88400	62600	54100	56600	C00645	ko00520,ko01100
mws5042	223.11	120.09	222.1	standard	C11H14N2O3	[M+H]+	L-Glycyl-L-phenylalanine	Amino acids and derivatives	Amino acids and derivatives	721-66-4	A	52800	57200	66300	43800	41500	45500	39200	28400	37900	--	--
mws0520	224.09	136	223.084	standard	C11H13NO4	[M+H]+	N-Acetyl-L-tyrosine	Amino acids and derivatives	Amino acids and derivatives	537-55-3	B	5940	7450	7440	14100	11200	10800	6260	9140	5220	--	--
mws1429	223.13	161	224.141	standard	C13H20O3	[M-H]-	Vomifoliol	Terpenoids	Monoterpenoids	189351-15-3	B	9	9	9	8290	11000	5340	3870000	3600000	3630000	C04166	--
Cmsp002787	227.09	181.05	226.084	spectrum	C11H14O5	[M+H]+	3,4'-Dihydroxy-3',5'-dimethoxypropiophenone	Phenolic acids	Phenolic acids	136196-47-9	B	192000	201000	212000	186000	193000	201000	197000	198000	224000	--	--
pme1194	228.1	112	227.091	standard	C9H13N3O4	[M+H]+	2'-Deoxycytidine	Nucleotides and derivatives	Nucleotides and derivatives	951-77-9	B	29300	29700	30400	16900	17200	20200	37800	33700	35100	C00881	ko00240,ko01100,ko02010
pmp000691	229.11	151.07	228.1	spectrum	C11H16O5	[M+H]+	Loganetin	Terpenoids	Sesquiterpenoids	29748-10-5	A	173000	152000	201000	106000	174000	133000	118000	101000	59100	--	--
mws0119	227.2	227.2	228.209	standard	C14H28O2	[M-H]-	Myristic Acid	Lipids	Free fatty acids	544-63-8	A	8070000	8330000	8260000	7850000	8660000	9200000	16500000	15700000	15500000	C06424	ko00061,ko01100
Lmhp001670	231.16	72.08	231.17	spectrum	C11H22N2O3	[M+H]+	L-Valyl-L-Leucine	Amino acids and derivatives	Amino acids and derivatives	3989-97-7	A	61800	43800	57200	60100	70100	68600	43400	42200	43400	--	--
mws0221	241.03	152	240.024	standard	C6H12N2O4S2	[M+H]+	L-Cystine	Amino acids and derivatives	Amino acids and derivatives	56-89-3	B	2410	2650	2890	3830	3610	3380	6270	4100	4340	C00491	ko00270,ko01100,ko02010
mws0832	241.13	170	240.122	standard	C10H16N4O3	[M+H]+	2-(4-Aminobutanamido)-3-(1-methyl-1H-imidazol-5-yl)propanoic acid	Organic acids	Organic acids	584-85-0	B	3340	3370	4720	5920	4230	3600	6100	3230	5730	C01262	ko00340,ko00410,ko01100
pme2827	239	223	240.245	spectrum	C16H32O	[M-H]-	Palmitaldehyde	Lipids	Free fatty acids	629-80-1	B	2540000	2720000	2720000	2730000	2210000	2310000	10600000	8790000	8640000	C00517	ko00071
pme0264	243.1	127	242.09	standard	C10H14N2O5	[M+H]+	Thymidine	Nucleotides and derivatives	Nucleotides and derivatives	50-89-5	B	46400	47100	45100	27000	27900	26300	36500	43100	37300	C00214	ko00240,ko01100
mws0359	241.22	241.22	242.225	standard	C15H30O2	[M-H]-	Pentadecanoic Acid	Lipids	Free fatty acids	1002-84-2	A	144000	141000	146000	201000	202000	197000	144000	145000	136000	C16537	--
pme3732	244.09	112	243.086	standard	C9H13N3O5	[M+H]+	Cytidine	Nucleotides and derivatives	Nucleotides and derivatives	65-46-3	A	439000	406000	390000	617000	730000	616000	476000	430000	434000	C00475	ko00240,ko01100,ko02010
ML10180524	244.09	112.05	243.086	spectrum	C9H13N3O5	[M+H]+	Cytarabine	Nucleotides and derivatives	Nucleotides and derivatives	147-94-4	A	337000	242000	237000	386000	301000	417000	316000	279000	354000	C02961	--
mws0248	243.06	110	244.07	standard	C9H12N2O6	[M-H]-	Uridine	Nucleotides and derivatives	Nucleotides and derivatives	58-96-8	A	409000	344000	343000	414000	447000	448000	252000	226000	241000	C00299	ko00240,ko01100,ko02010
mws0976	243.06	153	244.07	standard	C9H12N2O6	[M-H]-	β-Pseudouridine	Nucleotides and derivatives	Nucleotides and derivatives	1445-07-4	B	36900	21400	28000	35000	39500	34800	17200	18900	21500	C02067	ko00240,ko01100
pme2266	245.1	227	244.088	standard	C10H16N2O3S	[M+H]+	Biotin	Others	Vitamin	58-85-5	B	7770	7070	7540	9370	11000	7750	27900	26200	28500	C00120	ko00780,ko01100,ko02010
Lmhp002031	245.18	86.1	245.186	spectrum	C12H24N2O3	[M+H]+	L-Leucyl-L-Leucine	Amino acids and derivatives	Amino acids and derivatives	3303-31-9	A	46200	59000	38200	44100	48700	48100	43600	40600	41800	--	--
pmb2591	245.09	203.2	246.1	spectrum	C13H14N2O3	[M-H]-	N-Acetyl-L-Tryptophan	Amino acids and derivatives	Amino acids and derivatives	1218-34-4	B	2120	1730	2430	4150	689	4590	9560	6700	7360	--	--
pma1840	250.14	147	250.144	spectrum	C14H20NO3+	[M]+	4-Coumaroylcholine	Alkaloids	Alkaloids	-	B	4640	3230	2160	9	9	9	6060	5930	8130	--	--
pme3961	252.11	136	251.102	standard	C10H13N5O3	[M+H]+	2'-Deoxyadenosine	Nucleotides and derivatives	Nucleotides and derivatives	958-09-8	B	23600	16600	23700	26300	25100	22800	37000	42300	43100	C00559	ko00230,ko01100,ko02010
Lmcn009122	253.22	235.21	254.225	spectrum	C16H30O2	[M-H]-	(7Z)-Hexadecenoic acid	Lipids	Free fatty acids	2416-19-5	A	5410	4500	4790	5820	5400	4890	6730	7870	7980	--	--
pma3101	256.2	124.1	256.082	spectrum	C11H14NO6+	[M+H]+	Nicotinate D-ribonucleoside	Others	Vitamin	17720-18-2	B	2970000	3130000	2570000	4370000	4740000	4780000	2980000	2450000	2860000	C05841	ko00760,ko01100
mws1488	255.23	237.22	256.24	standard	C16H32O2	[M-H]-	Palmitic acid	Lipids	Free fatty acids	1957/10/3	A	5900	5990	6570	8800	9030	9110	7220	6810	7480	C00249	ko00061,ko00062,ko00071,ko00073,ko01040,ko01100,ko01212
mws0120	258.11	104.11	257.103	standard	C8H20NO6P	[M+H]+	Choline Alfoscerate	Lipids	PC	28319-77-9	B	1270000	1160000	1040000	1100000	1220000	1100000	1660000	1420000	1540000	C00670	ko00564,ko00565
Zmyn000110	258.04	78.96	259.046	spectrum	C6H14NO8P	[M-H]-	D-Glucosamine 1-phosphate	Others	Saccharides and Alcohols	2152-75-2	B	26100	26100	30200	21300	23300	23200	31100	23200	21400	C06156	ko00520,ko01100
mws0866	259.02	97	260.03	standard	C6H13O9P	[M-H]-	D-Glucose 6-phosphate*	Others	Saccharides and Alcohols	56-73-5	A	689000	660000	692000	1050000	1110000	1080000	1090000	954000	974000	C00092	ko00500,ko00562,ko00998,ko01100,ko01110
pme3313	259	97	260.03	spectrum	C6H13O9P	[M-H]-	D-Fructose 6-phosphate*	Others	Saccharides and Alcohols	643-13-0	A	718000	635000	694000	1060000	1050000	962000	1070000	984000	1200000	C00085	ko00052,ko00500,ko00710,ko01100,ko01110,ko01200
mws1090	259.02	97	260.03	standard	C6H13O9P	[M-H]-	Glucose-1-phosphate*	Others	Saccharides and Alcohols	59-56-3	A	693000	657000	640000	1040000	1060000	1060000	1100000	977000	963000	C00103	ko00010,ko00040,ko00052,ko00500,ko00520,ko00523,ko00561,ko01100,ko01110
Zmpn000095	261.04	78.96	262.045	spectrum	C6H15O9P	[M-H]-	Sorbitol-6-phosphate	Others	Saccharides and Alcohols	20479-58-7	B	8950	11400	10300	16800	13000	10900	10500	11200	6770	C01096	ko00051,ko01100
Lmtn004049	263.13	204.12	264.136	spectrum	C15H20O4	[M-H]-	Abscisic acid	Organic acids	Organic acids	21293-29-8	B	34000	35100	34800	21100	19600	23200	28700	28500	24600	C06082	ko00906,ko01100,ko01110,ko04075
Lmhp002001	265.15	72.08	264.147	spectrum	C14H20N2O3	[M+H]+	L-Valyl-L-Phenylalanine	Amino acids and derivatives	Amino acids and derivatives	3918-92-1	B	17900	14000	16500	16600	19000	16000	14700	14900	11900	--	--
Hmsn000210	133.01	115.01	266.224	spectrum	C17H30O2	[M-H]-	Methyl 7,10-hexadecadienoate	Lipids	Free fatty acids	-	A	9510000	11000000	9560000	9790000	9920000	10400000	10800000	10200000	9610000	--	--
pme1184	268.1	152	267.097	standard	C10H13N5O4	[M+H]+	2'-Deoxyguanosine	Nucleotides and derivatives	Nucleotides and derivatives	961-07-9	B	142000	138000	130000	38600	34000	40300	98100	89800	95500	C00330	ko00230,ko01100,ko02010
pme0230	268.1	136.06	267.097	standard	C10H13N5O4	[M+H]+	Adenosine	Nucleotides and derivatives	Nucleotides and derivatives	58-61-7	A	8390000	8500000	7790000	6760000	6790000	6570000	7850000	7970000	8140000	C00212	ko00230,ko01100,ko02010
pme2890	269.06	136	268.055	standard	C8H16N2O4S2	[M+H]+	L-Homocystine	Amino acids and derivatives	Amino acids and derivatives	626-72-2	B	8120	6000	5760	11100	6180	2850	5620	4880	4200	C01817	ko00270
mws1060	267.07	135	268.081	standard	C10H12N4O5	[M-H]-	9-(Arabinosyl)hypoxanthine	Nucleotides and derivatives	Nucleotides and derivatives	7013-16-3	B	41100	37700	39200	49200	48800	47400	40800	36800	33500	--	--
mws0383	267.23	267.23	268.24	standard	C17H32O2	[M-H]-	10-Heptadecenoic Acid	Lipids	Free fatty acids	29743-97-3	A	210000	155000	227000	279000	315000	297000	205000	114000	205000	--	--
pme3472	271.09	107.6	272.09	spectrum	C12H16O7	[M-H]-	Arbutin	Phenolic acids	Phenolic acids	497-76-7	B	144000	111000	121000	76400	73300	79700	180000	135000	139000	C06186	ko00010
Lmmn003323	271.23	225.22	272.235	spectrum	C16H32O3	[M-H]-	2-Hydroxyhexadecanoic acid	Organic acids	Organic acids	764-67-0	A	627000	621000	631000	2460000	2500000	2530000	1140000	992000	1040000	--	--
pmp001264	274.27	256.27	273.267	spectrum	C16H35NO2	[M+H]+	Hexadecylsphingosine	Lipids	Sphingolipids	-	A	886000	1100000	1050000	1150000	901000	1040000	1170000	1120000	1150000	--	--
pmb0034	277.1	114.7	276.096	spectrum	C10H16N2O7	[M+H]+	L-α-Glutamyl-L-Glutamic Acid	Amino acids and derivatives	Amino acids and derivatives	3929-61-1	A	27300	26800	28000	36400	31300	38500	37200	39600	35500	C01425	--
pme1712	275	257	276.132	spectrum	C11H20N2O6	[M-H]-	L-Saccharopine	Amino acids and derivatives	Amino acids and derivatives	997-68-2	B	7020	10100	6610	12100	9580	11100	15400	10700	10000	C00449	ko00300,ko00310,ko01100,ko01110,ko01230
pmb1574	277.2	93	276.209	spectrum	C18H28O2	[M+H]+	9,12-Octadecadien-6-Ynoic Acid	Lipids	Free fatty acids	61481-29-6	B	9	9	9	5350	6210	6200	17400	18900	13000	--	--
Lmxp011770	279.16	149.02	278.152	spectrum	C16H22O4	[M+H]+	Diisobutyl phthalate*	Phenolic acids	Phenolic acids	84-69-5	A	17700000	17800000	17000000	17900000	19000000	18000000	17700000	16300000	17100000	C15205	--
Lmlp012720	279.16	149.02	278.152	spectrum	C16H22O4	[M+H]+	Dibutyl phthalate*	Phenolic acids	Phenolic acids	84-74-2	A	18500000	18000000	17300000	17800000	18900000	17600000	17800000	16400000	16800000	C14214	--
mws5035	279.17	120.08	278.163	standard	C15H22N2O3	[M+H]+	L-Leucyl-L-phenylalanine	Amino acids and derivatives	Amino acids and derivatives	56217-82-4	B	49600	40200	52900	38700	42700	39800	34700	26000	29200	--	--
pmb1650	279.2	149.4	278.225	spectrum	C18H30O2	[M+H]+	Octadeca-11E,13E,15Z-trienoic acid	Lipids	Free fatty acids	25575-00-2	A	6440000	6550000	6020000	6180000	6930000	6290000	6250000	5880000	6170000	--	--
mws0367	277.22	277.22	278.225	standard	C18H30O2	[M-H]-	α-Linolenic Acid*	Lipids	Free fatty acids	463-40-1	A	4560000	4530000	4740000	6040000	6470000	6500000	15900000	15600000	17200000	C06427	ko00592,ko01040,ko01100,ko01110
mws0366	277.22	277.22	278.225	standard	C18H30O2	[M-H]-	γ-Linolenic Acid*	Lipids	Free fatty acids	506-26-3	A	4950000	4720000	4910000	6730000	7000000	6730000	16300000	17100000	18600000	C06426	ko00591,ko01040,ko01100
pmb0889	279.23	95.1	278.225	spectrum	C18H30O2	[M+H]+	Punicic acid (9Z,11E,13Z-octadecatrienoic acid)	Lipids	Free fatty acids	544-72-9	A	1030000	1010000	1010000	795000	796000	827000	637000	636000	659000	C08364	--
mws0629	281.11	166	280.106	standard	C13H16N2O5	[M+H]+	L-Aspartyl-L-Phenylalanine	Amino acids and derivatives	Amino acids and derivatives	13433-09-5	B	9450	11200	9100	9780	9620	17900	8220	6300	8770	--	--
mws1491	279.23	279.23	280.24	standard	C18H32O2	[M-H]-	Linoleic acid	Lipids	Free fatty acids	60-33-3	A	9560000	10400000	10600000	15900000	17200000	15900000	13000000	13100000	12300000	C01595	ko00591,ko01040,ko01100
YC512118	282.28	247.24	281.272	spectrum	C18H35NO	[M+H]+	Oleamide (9-Octadecenamide)	Lipids	Free fatty acids	301-02-0	A	83000	97600	83300	101000	93000	88600	98000	93700	85600	C19670	--
mws2623	281.25	281.25	282.256	standard	C18H34O2	[M-H]-	11-Octadecanoic acid(Vaccenic acid)	Lipids	Free fatty acids	506-17-2	A	1260000	1200000	1240000	1900000	1900000	1940000	1390000	1390000	1470000	C21944	--
mws0396	281.25	281.25	282.256	standard	C18H34O2	[M-H]-	Elaidic Acid	Lipids	Free fatty acids	112-79-8	A	92300	102000	74700	94200	105000	118000	129000	101000	80900	C01712	--
pme1178	284.1	152	283.092	standard	C10H13N5O5	[M+H]+	Guanosine	Nucleotides and derivatives	Nucleotides and derivatives	118-00-3	A	3770000	3510000	3780000	5220000	5130000	5220000	2630000	2400000	2570000	C00387	ko00230,ko01100,ko02010
pme3350	284.1	168	283.092	standard	C10H13N5O5	[M+H]+	8-Hydroxy-2-deoxyguanosine	Nucleotides and derivatives	Nucleotides and derivatives	88847-89-6	B	7830	6150	7470	4270	3430	3950	4430	2840	4160	--	--
mws0668	283.07	151	284.076	standard	C10H12N4O6	[M-H]-	Xanthosine	Nucleotides and derivatives	Nucleotides and derivatives	146-80-5	B	211000	210000	196000	147000	126000	121000	112000	106000	115000	C01762	ko00230,ko00232,ko01100,ko01110,ko02010
mws1489	283.26	283.26	284.272	standard	C18H36O2	[M-H]-	Stearic Acid	Lipids	Free fatty acids	1957/11/4	B	15100000	10500000	10300000	9190000	15200000	15500000	3390000	2640000	2510000	C01530	ko00061,ko01040
Zmyn005026	283.26	283.26	284.272	spectrum	C18H36O2	[M-H]-	16-Methylheptadecanoic acid	Lipids	Free fatty acids	2724-58-5	A	8100000	5400000	5540000	5280000	9110000	8820000	1460000	1200000	1160000	C20356	--
pma1751	286.09	124	285.085	spectrum	C12H15NO7	[M+H]+	N-(beta-D-Glucosyl)nicotinate	Others	Vitamin	-	B	12900	14600	16600	29700	34700	28200	52900	43700	51900	--	--
pmb3081	289	97	290.004	spectrum	C6H11PO11	[M-H]-	Glucarate O-Phosphoric acid	Others	Saccharides and Alcohols	-	B	1280000	1310000	1110000	636000	593000	510000	1990000	1660000	1590000	--	--
pme3163	289	97	290.04	spectrum	C7H15O10P	[M-H]-	D-Sedoheptuiose 7-phosphate*	Others	Saccharides and Alcohols	2646-35-7	B	716000	801000	697000	557000	419000	425000	1620000	1340000	1600000	--	--
pmb2657	289.1	97.1	290.123	spectrum	C10H18N4O6	[M-H]-	Argininosuccinic acid	Organic acids	Organic acids	2387-71-5	B	55100	67800	65400	63300	63800	42100	205000	202000	189000	C03406	ko00220,ko00250,ko01100,ko01110,ko01230
pmf0314	289.25	157	290.261	standard	C20H34O	[M-H]-	(+)-cis-Abienol	Others	Saccharides and Alcohols	17990-16-8	B	2520	2760	1870	2730	2350	1940	2210	2630	2910	--	--
Zmyn004548	291.2	235.17	292.204	spectrum	C18H28O3	[M-H]-	12-Oxo-phytodienoic acid	Lipids	Free fatty acids	85551-10-6	B	20700	21400	19700	22100	22600	22100	39100	31300	31500	C01226	ko00592,ko01100,ko01110
pmb2792	293.21	193.1	294.219	spectrum	C18H30O3	[M-H]-	13-Hydroxy-6,9,11-octadecatrienoic acid	Lipids	Free fatty acids	74784-20-6	B	24500	21500	23600	21200	22500	26600	59100	51400	46400	--	--
Lmbn005443	293.21	235.17	294.219	spectrum	C18H30O3	[M-H]-	13-KODE; (9Z,11E)-13-Oxooctadeca-9,11-dienoic acid	Lipids	Free fatty acids	54739-30-9	B	10400	9320	7300	7090	7050	8080	23800	18800	15700	C14765	ko00591
Zmpn003368	293.21	195.14	294.219	spectrum	C18H30O3	[M-H]-	13S-Hydroxy-9Z,11E,15Z-octadecatrienoic acid	Lipids	Free fatty acids	87984-82-5	B	36300	35900	35700	38500	40900	42500	238000	202000	197000	C16316	ko00592
Lmqp000329	296.07	104.11	295.056	spectrum	C8H14N3O7P	[M+H]+	5-Aminoimidazole ribonucleotide	Nucleotides and derivatives	Nucleotides and derivatives	25635-88-5	A	970000	857000	914000	791000	747000	779000	1250000	1160000	1310000	--	--
Lmbn005662	295.23	171.1	296.235	spectrum	C18H32O3	[M-H]-	9(10)-EpOME;(9R,10S)-(12Z)-9,10-Epoxyoctadecenoic acid	Lipids	Free fatty acids	16833-56-0	B	204000	209000	209000	202000	214000	206000	238000	207000	220000	C14825	ko00591,ko01100
pmb2799	295.23	195.2	296.235	spectrum	C18H32O3	[M-H]-	12,13-Epoxy-9-Octadecenoic Acid	Lipids	Free fatty acids	6799-85-5	B	61300	57200	59800	53900	62800	61200	74700	64600	60100	C14826	ko00591,ko01100
Lmbn005369	295.23	195.14	296.235	spectrum	C18H32O3	[M-H]-	13(S)-HODE;13(S)-Hydroxyoctadeca-9Z,11E-dienoic acid*	Lipids	Free fatty acids	10219-69-9	A	256000	247000	251000	303000	320000	323000	315000	277000	275000	C14762	ko00591
Rfmb091	295.23	195.14	296.235	spectrum	C18H32O3	[M-H]-	9S-Hydroxy-10E,12Z-octadecadienoic acid*	Lipids	Free fatty acids	15514-85-9	A	252000	249000	254000	309000	308000	319000	315000	281000	286000	C14767	ko00591
pme1474	298.1	136	297.09	standard	C11H15N5O3S	[M+H]+	5'-Deoxy-5'-(methylthio)adenosine	Nucleotides and derivatives	Nucleotides and derivatives	2457-80-9	A	2290000	2270000	2270000	2940000	2590000	3120000	4750000	4750000	4680000	C00170	ko00270,ko00908,ko01100
pmb0197	298.1	166.3	297.107	spectrum	C11H15N5O5	[M+H]+	N7-Methylguanosine	Nucleotides and derivatives	Nucleotides and derivatives	20244-86-4	B	19900	14800	13500	32300	32300	27400	25700	34700	30500	C20674	--
Zmyn004714	297.24	183.14	298.251	spectrum	C18H34O3	[M-H]-	Ricinoleic acid	Lipids	Free fatty acids	141-22-0	B	57400	55900	53800	56200	51300	52600	54700	50500	50500	C08365	--
pmf0297	297.32	183.1	298.324	spectrum	C20H42O	[M-H]-	1-Eicosanol	Lipids	Free fatty acids	629-96-9	B	48300	48800	53600	49100	53300	48900	55400	46800	47200	--	--
Zmhn001926	299.08	137.02	300.084	spectrum	C13H16O8	[M-H]-	1-O-Salicyl-D-glucose	Phenolic acids	Phenolic acids	60517-74-0	A	4730000	4740000	4670000	6860000	6300000	7020000	9970000	10800000	9810000	--	--
Zmhn001358	299.08	137.02	300.084	spectrum	C13H16O8	[M-H]-	4-O-Glucosyl-4-hydroxybenzoic acid	Phenolic acids	Phenolic acids	-	A	152000	156000	119000	692000	664000	643000	386000	306000	324000	--	--
pmb3142	299.1	137.1	300.085	spectrum	C13H16O8	[M-H]-	Salicylic acid-2-O-glucoside	Phenolic acids	Phenolic acids	10366-91-3	B	2530000	2470000	2560000	2360000	2720000	2480000	5070000	4550000	4190000	--	--
Lmqn008288	299.26	299.26	300.267	spectrum	C18H36O3	[M-H]-	3-Hydroxyoctadecanoic Acid	Lipids	Free fatty acids	45261-96-9	B	199000	343000	204000	229000	175000	225000	365000	298000	284000	--	--
pmb3079	300.05	96.9	301.056	spectrum	C8H16NO9P	[M-H]-	N-Acetyl-D-glucosamine-1-phosphate	Others	Saccharides and Alcohols	6866-69-9	B	45200	32400	30700	52800	70300	45800	38100	33900	57100	C04256	--
mws1563	302.15	138.1	301.143	standard	C16H19N3O3	[M+H]+	Febrifugine	Alkaloids	Alkaloids	24159-07-7	B	67800	70200	81900	118000	136000	118000	73000	67900	71700	C10677	--
Zmhn000892	301.09	139.05	302.1	spectrum	C13H18O8	[M-H]-	4-O-Glucosyl-3,4-dihydroxybenzyl alcohol	Phenolic acids	Phenolic acids	-	B	139000	164000	159000	361000	338000	315000	442000	417000	413000	--	--
pmb2855	307	145	308.122	spectrum	C11H20N2O8	[M-H]-	L-Glutamine-O-glycoside	Amino acids and derivatives	Amino acids and derivatives	-	B	13500	24400	24000	58100	33300	51500	27300	19600	17800	--	--
pmn001610	307.26	307.3	308.272	spectrum	C20H36O2	[M-H]-	Eicosadienoic acid	Lipids	Free fatty acids	5598-38-9	A	27300	24300	24900	65900	58500	62700	40300	39300	43400	C16525	ko01040
Lmhn003074	309.06	193.05	310.069	spectrum	C14H14O8	[M-H]-	Feruloylmalic acid	Phenolic acids	Phenolic acids	-	B	9160	6970	7620	3050	2750	2750	3960	3330	5230	--	--
pmb2791	309.21	209.1	310.1	spectrum	C18H30O4	[M-H]-	9-Hydroperoxy-10E,12,15Z-octadecatrienoic acid	Lipids	Free fatty acids	111004-08-1	B	36100	18500	14400	12900	11400	19400	88300	79100	81800	C16321	ko00592,ko01110
pme3967	312.13	180	311.123	standard	C12H17N5O5	[M+H]+	2-(Dimethylamino)guanosine	Nucleotides and derivatives	Nucleotides and derivatives	2140-67-2	B	39800	43900	37800	47500	45900	40800	35600	32100	47600	--	--
Lmtn003441	311.11	149.06	312.121	spectrum	C15H20O7	[M-H]-	2-Acetyl-3-hydroxyphenyl-1-O-glucoside	Phenolic acids	Phenolic acids	-	B	9	9	9	26700	24900	33000	7580	4450	6090	--	--
mws0636	313.15	166	312.147	standard	C18H20N2O3	[M+H]+	L-Phenylalanyl-L-phenylalanine	Amino acids and derivatives	Amino acids and derivatives	2577-40-4	B	3540	1610	2940	4760	3680	2390	3890	3480	3610	--	--
Lmbn005287	311.22	249.22	312.23	spectrum	C18H32O4	[M-H]-	7S,8S-DiHODE; (9Z,12Z)-(7S,8S)-Dihydroxyoctadeca-9,12-dienoic acid	Lipids	Free fatty acids	143288-65-7	B	279000	268000	288000	264000	262000	260000	162000	139000	136000	C07354	ko00591
Rfmb087	311.22	293.21	312.23	spectrum	C18H32O4	[M-H]-	9-Hydroxy-13-oxo-10-octadecenoic Acid	Lipids	Free fatty acids	-	B	412000	405000	435000	371000	372000	373000	474000	402000	375000	--	--
pmn001689	311.22	223.17	312.23	spectrum	C18H32O4	[M-H]-	9-Hydroxy-12-oxo-15(Z)-octadecenoic acid	Lipids	Free fatty acids	-	B	66300	70300	69000	70200	74500	73100	93300	77700	73800	C21924	ko00592,ko01110
pmb2804	311.1	171.3	312.23	spectrum	C18H32O4	[M-H]-	13S-Hydroperoxy-9Z,11E-octadecadienoic acid	Lipids	Free fatty acids	33964-75-9	B	688000	655000	646000	527000	526000	513000	659000	512000	488000	C04717	ko00591,ko01100
pmf0397	311.3	183.1	312.303	spectrum	C20H40O2	[M-H]-	Arachidic acid	Lipids	Free fatty acids	506-30-9	A	1340000	1280000	1420000	1640000	1850000	1510000	7630000	7690000	7900000	C06425	ko01040
Lmbn005487	313.24	251.24	314.246	spectrum	C18H34O4	[M-H]-	12,13-DHOME; (9Z)-12,13-Dihydroxyoctadec-9-enoic acid	Lipids	Free fatty acids	263399-35-5	A	318000	312000	335000	312000	307000	302000	190000	163000	163000	C14829	ko00591
pmn001367	315.07	153.02	316.079	spectrum	C13H16O9	[M-H]-	Protocatechuic acid-4-O-glucoside	Phenolic acids	Phenolic acids	-	A	6660000	6570000	6390000	4890000	4420000	4010000	11500000	10000000	9680000	--	--
pmn001553	315.11	153.1	316.116	spectrum	C14H20O8	[M-H]-	Cimidahurinine	Phenolic acids	Phenolic acids	142542-89-0	B	259000	253000	228000	418000	374000	360000	1010000	1150000	1150000	--	--
pmb2221	318.3	60.1	317.293	spectrum	C18H39NO3	[M+H]+	4-Hydroxysphinganine	Lipids	Sphingolipids	554-62-1	A	236000	249000	234000	408000	398000	383000	332000	248000	245000	C12144	ko00600,ko01100
pmb0751	321.1	147.3	320.09	spectrum	C16H16O7	[M+H]+	Trans-5-O-(p-Coumaroyl)shikimate	Phenolic acids	Phenolic acids	-	B	12000	9870	12900	5070	3680	3910	10400	9800	18100	C02947	ko00940,ko00941,ko00945,ko01100,ko01110
mws0582	322.11	130	321.099	standard	C11H19N3O6S	[M+H]+	S-(Methyl)glutathione	Amino acids and derivatives	Amino acids and derivatives	2922-56-7	A	40700	41900	35200	40800	21600	26000	48600	39900	35000	C11347	--
pme3174	324.06	112	323.052	standard	C9H14N3O8P	[M+H]+	Cytidine 5'-monophosphate(Cytidylic acid)	Nucleotides and derivatives	Nucleotides and derivatives	63-37-6	B	19400	13600	14500	46100	38500	22700	15500	23400	19000	C00055	ko00240,ko01100
pme2074	322.4	129.7	323.21	spectrum	C18H29NO4	[M-H]-	(-)-Jasmonoyl-L-Isoleucine	Organic acids	Organic acids	120330-93-0	B	41400	37000	39500	61800	63300	59600	569000	534000	515000	C18699	ko04075
pme3188	323.03	211	324.036	standard	C9H13N2O9P	[M-H]-	Uridine 5'-monophosphate	Nucleotides and derivatives	Nucleotides and derivatives	58-97-9	B	65500	57100	46200	180000	190000	169000	75900	80700	64600	C00105	ko00240,ko01100
Lmbp003825	325.09	163.04	324.085	spectrum	C15H16O8	[M+H]+	Skimmin (7-Hydroxycoumarin-7-O-glucoside)	Lignans and Coumarins	Coumarins	93-39-0	B	385000	424000	285000	247000	277000	276000	566000	479000	557000	--	--
Hmqp006023	326.27	309.27	324.266	spectrum	C20H36O3	[M+H]+	Ethyl 9-Hydroxy-10,12-octadecadienoic acid	Lipids	Free fatty acids	-	B	14100	13500	14500	31600	31200	31200	13800	11000	12500	--	--
mws0983	326.31	62.06	325.298	standard	C20H39NO2	[M+H]+	N-Oleoylethanolamine	Alkaloids	Alkaloids	111-58-0	B	145000	146000	142000	312000	322000	333000	138000	126000	131000	C20792	--
Zmhn002301	325.09	163.04	326.1	spectrum	C15H18O8	[M-H]-	p-Coumaric acid-4-O-glucoside	Phenolic acids	Phenolic acids	117405-48-8	A	319000	304000	284000	570000	514000	605000	4600000	4210000	4240000	C06739	--
Lmtn002233	327.11	165.06	328.116	spectrum	C15H20O8	[M-H]-	Androsin	Others	Others	531-28-2	B	78200	120000	106000	74500	80000	112000	103000	94100	75400	--	--
pmn001691	327.22	291.2	328.225	spectrum	C18H32O5	[M-H]-	9,12,13-Trihydroxy-10,15-octadecadienoic acid	Lipids	Free fatty acids	-	B	14800	16200	14000	18900	20100	21300	29500	26300	25800	--	--
mws0884	328.05	134.2	329.053	standard	C10H12N5O6P	[M-H]-	Cyclic 3',5'-Adenylic acid	Nucleotides and derivatives	Nucleotides and derivatives	60-92-4	B	207000	207000	248000	1170000	1090000	1110000	393000	359000	376000	C00575	ko00230,ko01100
Lmqp006559	330.34	312.33	329.327	spectrum	C20H43NO2	[M+H]+	2-Amino-1,3-eicosanediol	Others	Saccharides and Alcohols	-	B	552000	475000	460000	677000	610000	653000	477000	472000	481000	--	--
Lmcp004369	331.08	287.05	330.074	spectrum	C17H14O7	[M+H]+	Quercetin-3',4'-dimethyl ether	Flavonoids	Flavonols	3306-29-4	B	5940	5710	5790	5100	3900	7910	4810	3800	5620	--	--
pmn001517	329.12	167	330.131	spectrum	C15H22O8	[M-H]-	3,4,5-Trimethoxyphenyl-1-O-Glucoside	Phenolic acids	Phenolic acids	-	A	10600000	13200000	9580000	10300000	9030000	10600000	8080000	7900000	6850000	--	--
pmn001694	329.23	229.15	330.241	spectrum	C18H34O5	[M-H]-	9,10,13-Trihydroxy-11-Octadecenoic Acid	Lipids	Free fatty acids	29907-57-1	B	551000	583000	562000	568000	622000	576000	678000	604000	574000	C14835	ko00591
Lmbn004240	329.23	199.13	330.241	spectrum	C18H34O5	[M-H]-	9,10-Dihydroxy-12,13-epoxyoctadecanoic acid	Lipids	Free fatty acids	-	B	108000	111000	105000	113000	108000	111000	135000	125000	125000	C14837	ko00591
pmp001284	331.28	313.27	330.277	spectrum	C19H38O4	[M+H]+	Monopalmitin	Lipids	Glycerol ester	542-44-9	A	5390	4330	5590	6220	5930	5630	6210	6360	4730	--	--
pme3184	332.08	136	331.068	standard	C10H14N5O6P	[M+H]+	2'-Deoxyadenosine-5'-monophosphate	Nucleotides and derivatives	Nucleotides and derivatives	653-63-4	A	380000	359000	318000	413000	343000	373000	400000	372000	404000	C00360	ko00230,ko01100
pmb0789	332.13	152.07	331.127	spectrum	C14H21NO8	[M+H]+	Pyridoxine-5'-O-glucoside	Others	Vitamin	-	B	1330000	1260000	1290000	1270000	1230000	1220000	1310000	1190000	1250000	C03996	--
pmc0066	333.05	137.05	332.052	spectrum	C10H13N4O7P	[M+H]+	2'-Deoxyinosine-5'-monophosphate	Nucleotides and derivatives	Nucleotides and derivatives	3393-18-8	A	242000	210000	242000	203000	220000	227000	447000	389000	397000	C06196	ko00230
pmn001518	331.07	169.01	332.074	spectrum	C13H16O10	[M-H]-	1-O-Galloyl-D-glucose	Tannins	Tannin	58511-73-2	A	834000	860000	813000	417000	384000	379000	1680000	1580000	1480000	C01158	--
Lmmn001294	331.1	153.02	332.111	spectrum	C14H20O9	[M-H]-	Koaburaside	Phenolic acids	Phenolic acids	41653-73-0	A	332000	415000	364000	294000	327000	281000	792000	705000	725000	--	--
mws0675	335.06	123	334.057	standard	C11H15N2O8P	[M+H]+	β-Nicotinamide mononucleotide	Nucleotides and derivatives	Nucleotides and derivatives	1094-61-7	B	88500	96700	92200	92100	60400	95900	68400	50200	54500	C00455	ko00760,ko01100
pma6460	337.09	163.04	338.1	spectrum	C16H18O8	[M-H]-	4-O-p-Coumaroylquinic acid	Phenolic acids	Phenolic acids	32451-86-8	B	44500	42000	56400	60000	55400	58400	405000	380000	415000	C10441	--
pmb3074	337.09	191.05	338.1	spectrum	C16H18O8	[M-H]-	5-O-p-Coumaroylquinic acid	Phenolic acids	Phenolic acids	1899-30-5	B	227000	200000	219000	233000	234000	243000	1410000	1450000	1500000	C12208	ko00940,ko00941,ko00945,ko01110
pme3311	339	97	339.996	spectrum	C6H14O12P2	[M-H]-	D-Fructose-1,6-biphosphate	Others	Saccharides and Alcohols	488-69-7	B	11700	6500	8690	16300	8590	10400	12900	20400	20100	C00354	ko00400,ko00710,ko01100,ko01110,ko01200
pma0149	341.08	207.07	340.079	spectrum	C15H16O9	[M+H]+	Sinapoyl malate	Phenolic acids	Phenolic acids	92344-58-6	B	44100	34700	29600	40800	36300	18400	24800	17400	26900	C02887	ko00940
Lmbn001162	339.07	177.02	340.079	spectrum	C15H16O9	[M-H]-	Esculetin-7-O-glucoside*	Lignans and Coumarins	Coumarins	-	A	114000	122000	122000	128000	133000	127000	5070000	4470000	5110000	--	--
mws1015	339.07	177	340.079	standard	C15H16O9	[M-H]-	Esculin (6,7-DihydroxyCoumarin-6-glucoside)*	Lignans and Coumarins	Coumarins	531-75-9	A	113000	121000	102000	136000	143000	134000	5230000	5110000	5530000	C09264	--
Zmhn001793	341.09	179.03	342.096	spectrum	C15H18O9	[M-H]-	6-O-Caffeoyl-D-glucose	Phenolic acids	Phenolic acids	-	A	561000	497000	401000	426000	375000	488000	347000	308000	321000	--	--
Lmsn000381	341.11	89.02	342.116	spectrum	C12H22O11	[M-H]-	D-Maltose*	Others	Saccharides and Alcohols	133-99-3	A	4310000	4900000	3070000	3580000	3220000	3540000	4040000	4940000	5820000	C01971	--
pme0519	341.11	119.03	342.116	standard	C12H22O11	[M-H]-	D-Sucrose*	Others	Saccharides and Alcohols	57-50-1	A	2730000	1320000	2280000	2180000	2070000	1840000	1710000	3050000	2360000	C00089	ko00052,ko00500,ko01100,ko01110,ko02010
mws0264	341.11	119	342.116	standard	C12H22O11	[M-H]-	D-Trehalose*	Others	Saccharides and Alcohols	99-20-7	A	2140000	2070000	2010000	2130000	1190000	1870000	2580000	4380000	2250000	C01083	ko00500,ko01100,ko01110,ko02010
MA10039641	341.11	89.02	342.116	spectrum	C12H22O11	[M-H]-	Lactobiose*	Others	Saccharides and Alcohols	63-42-3	A	4650000	2710000	4000000	4680000	3330000	3220000	4950000	6440000	5590000	C00243	ko00052,ko01100,ko02010
mws5038	341.11	89.02	342.116	standard	C12H22O11	[M-H]-	Isomaltulose*	Others	Saccharides and Alcohols	13718-94-0	A	2650000	4750000	3270000	3080000	2270000	3290000	3780000	5140000	2830000	C01742	--
mws1080	341.11	179	342.116	standard	C12H22O11	[M-H]-	Galactinol*	Others	Saccharides and Alcohols	3687-64-7	A	641000	505000	770000	723000	487000	433000	602000	587000	496000	C01235	ko00052,ko01100
mws1333	341.11	113	342.116	standard	C12H22O11	[M-H]-	Melibiose*	Others	Saccharides and Alcohols	585-99-9	A	1390000	1590000	1350000	1200000	1780000	1410000	1840000	1920000	1550000	C05402	ko00052,ko01100,ko02010
mws0906	341.12	179	342.131	standard	C16H22O8	[M-H]-	Coniferin	Phenolic acids	Phenolic acids	531-29-3	A	17600000	19600000	17500000	31200000	29600000	31300000	15700000	15100000	16000000	C00761	ko00940
pmb2211	343.3	240.7	342.288	spectrum	C19H38N2O3	[M+H]+	Cocamidopropyl betaine	Alkaloids	Alkaloids	4292/10/8	B	27600	23400	23700	23800	23900	25600	20400	22300	25300	--	--
Lmmn000774	343.1	181.05	344.111	spectrum	C15H20O9	[M-H]-	Dihydrocaffeoylglucose	Phenolic acids	Phenolic acids	-	B	145000	125000	131000	228000	198000	193000	149000	158000	128000	--	--
Zmln000899	343.11	181.05	344.111	spectrum	C15H20O9	[M-H]-	Syringaldehyde-4-O-glucoside	Phenolic acids	Phenolic acids	-	B	173000	164000	201000	287000	309000	322000	197000	143000	184000	--	--
mws0609	344.04	150	345.047	standard	C10H12N5O7P	[M-H]-	Guanosine 3',5'-cyclic monophosphate	Nucleotides and derivatives	Nucleotides and derivatives	7665-99-8	B	9620	5860	6100	13900	12000	14000	17600	12800	21500	C00942	ko00230,ko01100
pmb0801	346.11	184.1	345.106	spectrum	C14H19NO9	[M+H]+	4-Pyridoxic acid-O-glucoside	Others	Vitamin	-	B	19900	23400	16700	19400	12700	21100	22500	20500	22000	--	--
Lmdn001560	345.12	165.06	346.126	spectrum	C15H22O9	[M-H]-	6-DeoxyCatalpol	Terpenoids	Terpene	99499-99-7	B	9	9	9	21600	21700	26500	43600	34000	29600	--	--
pmb0981	348.07	136	347.063	spectrum	C10H14N5O7P	[M+H]+	Adenosine 5'-monophosphate	Nucleotides and derivatives	Nucleotides and derivatives	61-19-8	A	363000	353000	322000	370000	369000	403000	326000	344000	320000	C00020	ko00230,ko00908,ko01100,ko01110
pmb0532	349.05	137.3	348.047	standard	C10H13N4O8P	[M+H]+	Inosine 5'-monophosphate	Nucleotides and derivatives	Nucleotides and derivatives	131-99-7	B	9230	11000	12400	13000	6460	11000	11100	13700	21500	C00130	ko00230,ko01100,ko01110
pmb0770	353.15	177.1	352.142	spectrum	C20H20N2O4	[M+H]+	N-Feruloylserotonin	Alkaloids	Phenolamine	68573-23-9	B	20100	21000	24800	23000	20500	27300	12800	8510	12000	--	--
Lmhp011388	353.27	261.22	352.261	spectrum	C21H36O4	[M+H]+	2-α-Linolenoyl-glycerol	Lipids	Glycerol ester	55268-58-1	A	384000	409000	417000	552000	510000	493000	692000	609000	649000	--	--
Lmhp011562	353.27	261.22	352.261	spectrum	C21H36O4	[M+H]+	1-α-Linolenoyl-glycerol	Lipids	Glycerol ester	-	A	271000	273000	271000	313000	281000	286000	524000	504000	531000	--	--
mws0178	353.09	191.01	354.095	standard	C16H18O9	[M-H]-	Chlorogenic acid (3-O-Caffeoylquinic acid)	Phenolic acids	Phenolic acids	327-97-9	A	90600	96700	112000	86300	89700	91500	112000	149000	111000	C00852	ko00940,ko00941,ko00945,ko01110
mws1077	355.1	193.05	354.095	standard	C16H18O9	[M+H]+	Scopoletin-7-O-glucoside (Scopolin)	Lignans and Coumarins	Coumarins	531-44-2	B	25100	19700	28600	33000	18000	24700	27400	35300	22400	C01527	ko00940,ko01110
pme1816	353.09	191	354.095	standard	C16H18O9	[M-H]-	Neochlorogenic acid (5-O-Caffeoylquinic acid)	Phenolic acids	Phenolic acids	906-33-2	A	107000	103000	100000	85700	86700	83300	134000	134000	121000	C17147	--
mws2108	353.09	191.05	354.095	standard	C16H18O9	[M-H]-	Cryptochlorogenic acid (4-O-Caffeoylquinic acid)	Phenolic acids	Phenolic acids	905-99-7	A	1240000	1210000	1190000	1090000	1050000	1060000	1890000	1750000	1590000	--	--
Lmhp112042	355.28	263.24	354.277	spectrum	C21H38O4	[M+H]+	1-Linoleoylglycerol	Lipids	Glycerol ester	2277-28-3	A	41000	43000	43000	58000	51100	56300	45800	45100	46500	--	--
Lmhp012042	355.28	263.24	354.277	spectrum	C21H38O4	[M+H]+	2-Linoleoylglycerol	Lipids	Glycerol ester	3443-82-1	A	77500	96100	92300	130000	131000	125000	104000	95200	93300	--	--
Hmmn002544	355.1	193.05	356.111	spectrum	C16H20O9	[M-H]-	Ferulic acid-4-O-glucoside	Phenolic acids	Phenolic acids	117405-51-3	A	1470000	1520000	1660000	1460000	1480000	1470000	2080000	2140000	1780000	--	--
mws0096	355.12	340	356.126	standard	C20H20O6	[M-H]-	Piperitol	Lignans and Coumarins	Lignans	52151-92-5	B	9	9	9	9590	8560	8310	5800	5020	6200	C21954	ko01110
pmb0296	357.3	265.4	356.293	spectrum	C21H40O4	[M+H]+	1-Oleoyl-Sn-Glycerol	Lipids	Glycerol ester	129784-87-8	B	137000	139000	144000	156000	146000	134000	176000	177000	174000	--	--
mws1526	359.13	197	358.126	standard	C16H22O9	[M+H]+	Sweroside	Terpenoids	Sesquiterpenoids	14215-86-2	A	8640000	8940000	8430000	9110000	9170000	9810000	8030000	8330000	7030000	C17071	--
mws0097	357.13	151	358.142	standard	C20H22O6	[M-H]-	Pinoresinol	Lignans and Coumarins	Lignans	487-36-5	B	316000	313000	305000	127000	131000	147000	170000	165000	167000	C05366	ko00998,ko01100,ko01110
pmb3107	359.1	182.1	360.106	spectrum	C15H20O10	[M-H]-	Glucosyringic Acid	Phenolic acids	Phenolic acids	-	A	1720000	1800000	1690000	1500000	1320000	1470000	1440000	1640000	1420000	--	--
Hmmn003964	359.13	197.08	360.142	spectrum	C16H24O9	[M-H]-	7-Deoxyloganic acid	Terpenoids	Monoterpenoids	22487-36-1	A	4140000	4650000	4220000	6020000	5610000	5930000	14900000	12800000	12800000	C11636	ko00902,ko01110
pmp001048	361.15	199.1	360.142	spectrum	C16H24O9	[M+H]+	Ixoroside	Terpenoids	Sesquiterpenoids	58514-30-0	B	35500	43100	36400	43500	38100	41400	247000	262000	215000	--	--
Lmmn003748	359.15	180.08	360.157	spectrum	C20H24O6	[M-H]-	Isolariciresinol	Lignans and Coumarins	Lignans	548-29-8	B	78000	61300	67300	37400	40500	41600	14900	16200	19800	--	--
pmb0998	364.07	152.1	363.058	standard	C10H14N5O8P	[M+H]+	Guanosine 5'-monophosphate	Nucleotides and derivatives	Nucleotides and derivatives	85-32-5	B	10900	13600	9360	46000	28300	37200	16500	17900	15700	C00144	ko00230,ko01100
pmb0964	366.2	204.1	365.17	spectrum	C16H23N5O5	[M+H]+	Isopentenyladenine-7-N-glucoside	Nucleotides and derivatives	Nucleotides and derivatives	-	B	28700	39200	25800	60800	35100	29600	21200	16600	29300	--	--
Lmgp003270	369.16	177.06	368.074	spectrum	C16H16O10	[M+H]+	Scopoletin-7-O-glucuronide	Lignans and Coumarins	Coumarins	132752-65-9	B	2350000	2420000	2500000	1150000	1160000	1210000	1090000	1070000	1050000	--	--
pmb0752	369.12	177.1	368.111	spectrum	C17H20O9	[M+H]+	3-O-Feruloylquinic acid	Phenolic acids	Phenolic acids	1899-29-2	A	104000	102000	100000	46400	45200	44900	49400	71200	46600	C02572	--
pma3724	369.1	177.1	368.111	spectrum	C17H20O9	[M+H]+	1-O-Feruloylquinic acid	Phenolic acids	Phenolic acids	-	A	2550000	2430000	2660000	1330000	1350000	1270000	1200000	1150000	1180000	--	--
Lmgn003073	735.22	367.11	368.111	spectrum	C17H20O9	[2M-H]-	5-O-Feruloylquinic acid	Phenolic acids	Phenolic acids	-	B	68900	58900	61700	30900	33500	35900	19800	25400	18000	--	--
Cmjp004217	375.13	151.04	374.121	spectrum	C16H22O10	[M+H]+	Secologanic acid	Terpenoids	Sesquiterpenoids	60077-46-5	A	1510000	1060000	1990000	1600000	2220000	1520000	1560000	1310000	1050000	--	--
Lmbn002160	373.13	343.12	374.137	spectrum	C20H22O7	[M-H]-	8-Hydroxypinoresinol	Lignans and Coumarins	Lignans	81426-17-7	B	352000	460000	413000	154000	243000	252000	216000	173000	144000	--	--
Zmcp002357	377.14	179.07	376.137	spectrum	C16H24O10	[M+H]+	demethylsecologanol*	Terpenoids	Sesquiterpenoids	-	A	400000	477000	396000	359000	489000	292000	258000	281000	247000	--	--
Zmcp002507	377.15	179.07	376.137	spectrum	C16H24O10	[M+H]+	Loganic acid*	Terpenoids	Sesquiterpenoids	22255-40-9	A	4530000	4510000	4560000	4060000	5100000	4710000	5710000	4120000	4610000	C01512	ko00902,ko01110
mws0232	377.15	243.09	376.138	standard	C17H20N4O6	[M+H]+	Riboflavin (Vitamin B2)	Others	Vitamin	83-88-5	B	57600	56900	55400	124000	126000	129000	190000	153000	167000	C00255	ko00740,ko01100,ko01110,ko02010
pme3337	384.12	252	383.108	standard	C14H17N5O8	[M+H]+	Succinyladenosine	Nucleotides and derivatives	Nucleotides and derivatives	4542-23-8	A	731000	756000	767000	643000	651000	613000	714000	708000	710000	--	--
pme1286	385.13	250	384.122	standard	C14H20N6O5S	[M+H]+	S-(5'-Adenosy)-L-homocysteine	Amino acids and derivatives	Amino acids and derivatives	979-92-0	A	22700	22000	28100	27000	31800	24600	44300	38800	51000	C00021	ko00270,ko01100,ko01230
Zmhn002227	385.11	223.06	386.121	spectrum	C17H22O10	[M-H]-	4-O-Glucosyl-sinapate	Phenolic acids	Phenolic acids	-	B	365000	372000	388000	339000	349000	401000	230000	188000	180000	C02919	--
HJN003	385.11	223.06	386.122	spectrum	C17H22O10	[M-H]-	1-O-Sinapoyl-D-glucose	Phenolic acids	Phenolic acids	-	B	13300	17000	10900	17200	6430	9510	293000	209000	228000	C01175	ko00940
Hmmp003004	389.14	149.06	388.137	spectrum	C17H24O10	[M+H]+	Vogeloside	Others	Others	60077-47-6	B	141000	209000	201000	205000	221000	236000	209000	193000	179000	--	--
mws1565	389.14	209.08	388.137	standard	C17H24O10	[M+H]+	Geniposide	Terpenoids	Monoterpenoids	24512-63-8	B	63700	73100	65600	53500	44600	33100	206000	177000	226000	C09781	--
Hmcn001415	387.13	225.07	388.137	spectrum	C17H24O10	[M-H]-	Majoroside	Others	Others	134140-02-6	B	17600	16900	21300	9890	10300	15500	908000	952000	865000	--	--
Lmzn001582	387.17	207.1	388.174	spectrum	C18H28O9	[M-H]-	5'-Glucosyloxyjasmanic acid	Phenolic acids	Phenolic acids	-	A	251000	254000	276000	299000	300000	293000	243000	210000	178000	--	--
pmb0766	390.11	328.3	389.101	spectrum	C21H15N3O5	[M+H]+	Azoxystrobin acid	Alkaloids	Alkaloids	1185255-09-7	B	23600	27500	30100	28200	24100	22400	45900	39600	42400	--	--
Cmjp004550	391.16	179.07	390.153	spectrum	C17H26O10	[M+H]+	Loganin	Terpenoids	Sesquiterpenoids	18524-94-2	A	3490000	3840000	3160000	3050000	3110000	4520000	5530000	4680000	3970000	C01433	ko00902,ko01100,ko01110
Lmmp010562	391.28	149.02	390.277	spectrum	C24H38O4	[M+H]+	Diisooctyl Phthalate	Phenolic acids	Phenolic acids	27554-26-3	A	415000	530000	438000	374000	300000	331000	120000	79500	109000	C14577	--
pme2735	399.2	250	398.137	spectrum	C15H22N6O5S	[M+H]+	S-Adenosyl-L-methionine	Amino acids and derivatives	Amino acids and derivatives	29908-03-0	A	150000	151000	136000	143000	143000	148000	418000	444000	401000	C00019	ko00261,ko00270,ko00330,ko00908,ko01100,ko01110,ko01230,ko04122
pmc0281	400.15	136.11	399.139	spectrum	C15H21N5O8	[M+H]+	Ribosyladenosine	Nucleotides and derivatives	Nucleotides and derivatives	-	B	209000	202000	194000	129000	116000	135000	144000	149000	141000	--	--
Hmln003529	401.15	269.11	402.152	spectrum	C18H26O10	[M-H]-	Benzyl β-primeveroside	Others	Others	130622-31-0	A	1170000	1160000	1670000	1510000	1160000	1150000	1790000	1340000	1140000	--	--
Cmjn004337	401.14	269.1	402.153	spectrum	C18H26O10	[M-H]-	Benzyl-(2''-O-xylosyl)glucoside	Phenolic acids	Phenolic acids	-	A	1690000	1810000	1490000	1430000	1010000	1100000	1670000	1440000	1190000	--	--
pme3007	402.99	159	404.002	standard	C9H14N2O12P2	[M-H]-	Uridine 5'-diphosphate	Nucleotides and derivatives	Nucleotides and derivatives	27821-45-0	B	28200	35100	39200	46100	57800	61900	40900	22200	48000	C00015	ko00240,ko00908,ko01100
Cmjp004373	405.14	211.07	404.132	spectrum	C17H24O11	[M+H]+	Secoxyloganin	Terpenoids	Sesquiterpenoids	58822-47-2	B	9720	9410	9920	8530	9150	9270	47800	54900	43500	--	--
pma6625	405.13	243.06	406.126	spectrum	C20H22O9	[M-H]-	E-3,4,5'-Trihydroxy-3'-glucosylstilbene	Others	Stilbene	-	B	62600	51800	52700	27900	27600	23400	29200	25100	26900	--	--
pmp000262	409.35	187.15	408.339	spectrum	C29H44O	[M+H]+	3β-Hydroxy-28-norurs-17,19,21-trien	Terpenoids	Triterpene	-	B	91600	107000	90900	114000	117000	110000	95900	88100	93700	--	--
pmb0500	411.19	177.05	410.184	spectrum	C23H26N2O5	[M+H]+	N-p-Coumaroyl-N'-feruloylputrescine	Alkaloids	Phenolamine	380302-96-5	B	74300	52600	56400	46600	58000	41300	45700	43300	39600	--	--
Hmhp002580	413.14	136.07	412.133	spectrum	C19H24O10	[M+H]+	Methylpicraquassioside A	Lignans and Coumarins	Coumarins	-	B	655000	589000	552000	436000	403000	401000	301000	374000	323000	--	--
Lmhn001773	416.06	179.03	415.054	spectrum	C19H13NO10	[M-H]-	Caffeoylnicotinoyltartaric acid	Phenolic acids	Phenolic acids	-	B	220000	220000	208000	186000	204000	177000	351000	237000	241000	--	--
Cmbp005523	417.12	163.04	416.111	spectrum	C21H20O9	[M+H]+	1,3-O-Dicaffeoylglycerol	Lipids	Glycerol ester	-	B	33600	37300	34800	27700	41500	41600	42500	30400	30700	--	--
pmn001663	417.16	402.1	418.163	spectrum	C22H26O8	[M-H]-	Syringaresinol	Lignans and Coumarins	Lignans	21453-69-0	B	23600	22700	23100	15900	15100	15400	14600	9550	11600	C10889	--
mws2523	421.08	241.1	422.083	standard	C12H23O14P	[M-H]-	Trehalose 6-phosphate	Others	Saccharides and Alcohols	4484-88-2	B	106000	102000	94700	146000	106000	122000	69900	87700	72100	C00689	ko00500,ko01100,ko01110
Hmcp005697	425.37	191.18	424.37	spectrum	C30H48O	[M+H]+	δ-Amyrenone	Terpenoids	Triterpene	20248-08-2	B	47000	42900	48400	32900	35800	32600	107000	86700	90100	--	--
pmb0864	426.26	285.24	425.254	spectrum	C19H40NO7P	[M+H]+	LysoPE 14:0	Lipids	LPE	-	A	152000	152000	151000	93000	94500	92800	68700	66100	72800	--	--
mad1424	427.05	295.05	426.043	spectrum	C17H14O13	[M+H]+	Ditartaroyl-hydroxycoumarin	Lignans and Coumarins	Coumarins	-	B	578000	541000	549000	463000	463000	471000	460000	495000	483000	--	--
Lmcp002832	427.2	229.12	426.189	spectrum	C21H30O9	[M+H]+	Sarcaglaboside G	Terpenoids	Sesquiterpenoids	-	B	14200	17700	12300	37300	40000	20700	13700	22800	18600	--	--
pmn001658	425.22	365.2	426.225	spectrum	C22H34O8	[M-H]-	Cinnzeylanine	Phenolic acids	Phenolic acids	-	B	22500	18500	21000	19400	18000	13700	5400	4170	5820	--	--
pme2117	426	159	427.029	spectrum	C10H15N5O10P2	[M-H]-	Adenosine 5'-diphosphate	Nucleotides and derivatives	Nucleotides and derivatives	58-64-0	B	11900	11400	15000	7050	9610	18000	10200	11700	11800	C00008	ko00190,ko00195,ko00230,ko00908,ko01100,ko01110
Lmhn002574	431.06	137.03	432.069	spectrum	C20H16O11	[M-H]-	Caffeoyl(p-Hydroxybenzoyl)tartaric acid	Phenolic acids	Phenolic acids	-	B	10300	9890	10900	9	9	9	18300	12800	13900	--	--
Lmgp004731	433.11	271.06	432.106	spectrum	C21H20O10	[M+H]+	Genistein-7-O-galactoside	Flavonoids	Isoflavones	-	A	12800	10400	9900	7270	6170	4200	3760000	3860000	3890000	--	--
Lmlp005572	433.11	271.06	432.106	spectrum	C21H20O10	[M+H]+	Galangin-7-O-glucoside	Flavonoids	Flavonoid	-	A	8360	7600	6860	5490	5230	5990	3350000	3490000	3550000	--	--
mws1434	431.1	311	432.106	standard	C21H20O10	[M-H]-	Apigenin-6-C-glucoside (Isovitexin)*	Flavonoids	Flavonoid carbonoside	29702-25-8	A	19100	15400	13300	8020	5190	3190	11600000	11700000	9930000	C01714	ko00944
mws0048	431.1	311	432.106	standard	C21H20O10	[M-H]-	Apigenin-8-C-Glucoside (Vitexin)*	Flavonoids	Flavonoid carbonoside	3681-93-4	A	14200	14300	11100	3770	3760	2610	11600000	11100000	10400000	C01460	ko00941,ko00944
Lmtn002324	431.15	269.1	432.163	spectrum	C19H28O11	[M-H]-	Benzyl-(2''-O-glucosyl)glucoside	Phenolic acids	Phenolic acids	-	B	70300	70200	59200	47600	37200	38600	89400	84800	57600	C17564	--
Cmzn005251	433.11	271.06	434.121	spectrum	C21H22O10	[M-H]-	6-O-Caffeoylarbutin	Phenolic acids	Phenolic acids	136172-60-6	B	66000	70800	78800	45700	54800	57000	52200	56300	50100	--	--
Lmhp008273	438.26	297.24	437.254	spectrum	C20H40NO7P	[M+H]+	LysoPE 15:1(2n isomer)	Lipids	LPE	-	B	17100	21000	20600	25500	28200	24200	23800	25700	24200	--	--
Lmhp008440	438.26	297.24	437.254	spectrum	C20H40NO7P	[M+H]+	LysoPE 15:1	Lipids	LPE	-	B	23100	18100	22500	32200	28100	27900	24600	24900	24300	--	--
Lmhp009187	440.28	299.26	439.27	spectrum	C20H42NO7P	[M+H]+	LysoPE 15:0	Lipids	LPE	-	A	685000	707000	693000	357000	345000	339000	295000	280000	295000	--	--
Lmhp008885	440.28	299.26	439.27	spectrum	C20H42NO7P	[M+H]+	LysoPE 15:0(2n isomer)	Lipids	LPE	-	A	52500	47900	51800	37400	31300	37300	28900	22300	23700	--	--
Lmqp012453	441.37	191.18	440.365	spectrum	C30H48O2	[M+H]+	Ursolaldehyde	Terpenoids	Triterpene	-	A	37100	45000	40700	62400	57800	62400	60300	48100	46000	--	--
mws0355	441.08	169.02	442.09	standard	C22H18O10	[M-H]-	Catechin gallate	Flavonoids	Flavanols	130405-40-2	B	130000	121000	126000	103000	106000	109000	111000	99400	101000	--	--
pmp000090	443.15	147.04	442.148	spectrum	C20H26O11	[M+H]+	Regaloside D	Phenolic acids	Phenolic acids	120601-66-3	B	71500	75900	71800	93200	94100	81700	57500	58700	52100	--	--
Lmhp007836	448.25	307.23	447.239	spectrum	C21H38NO7P	[M+H]+	LysoPE 16:3	Lipids	LPE	-	B	1880	2610	1950	2770	3460	2470	9720	9620	10400	--	--
mws0913	447.09	285	448.101	standard	C21H20O11	[M-H]-	Kaempferol-3-O-galactoside (Trifolin)*	Flavonoids	Flavonols	23627-87-4	A	13300	16200	9820	9	9	9	3870000	3610000	2970000	C12626	ko00944
mws1299	449.11	299.2	448.101	standard	C21H20O11	[M+H]+	Luteolin-8-C-glucoside (Orientin)*	Flavonoids	Flavonoid carbonoside	28608-75-5	A	34400	19000	13200	3750	4160	3750	12100000	12300000	11500000	C10114	--
mws1608	447.09	357.1	448.101	standard	C21H20O11	[M-H]-	Luteolin-6-C-glucoside (Isoorientin)*	Flavonoids	Flavonoid carbonoside	4261-42-1	A	65300	26400	27300	13500	14500	10800	22100000	22200000	19500000	C01821	--
Lmhp009034	452.28	311.26	451.27	spectrum	C21H42NO7P	[M+H]+	LysoPE 16:1	Lipids	LPE	-	B	123000	125000	124000	59500	54800	52200	67000	59100	67200	--	--
Lmhp008763	452.28	311.26	451.27	spectrum	C21H42NO7P	[M+H]+	LysoPE 16:1(2n isomer)	Lipids	LPE	-	B	111000	116000	118000	186000	192000	178000	198000	189000	193000	--	--
Li512113	451.09	391.04	452.095	spectrum	C20H20O12	[M-H]-	Maleoyl-caffeoylquinic acid	Phenolic acids	Phenolic acids	-	B	168000	138000	124000	163000	171000	172000	156000	147000	124000	--	--
pmp000439	453.34	435.33	452.329	spectrum	C30H44O3	[M+H]+	Uncargenin B	Terpenoids	Triterpene	-	B	1040000	1010000	1040000	1180000	1170000	1240000	1620000	1560000	1640000	--	--
pmd0160	454.29	313.27	453.286	standard	C21H44NO7P	[M+H]+	LysoPE 16:0(2n isomer)	Lipids	LPE	-	B	1070000	1100000	1070000	787000	768000	771000	631000	619000	653000	--	--
pmb0876	454.29	313.27	453.286	standard	C21H44NO7P	[M+H]+	LysoPE 16:0	Lipids	LPE	53862-35-4	A	17000000	17200000	17000000	12200000	11700000	11400000	9160000	8740000	8860000	--	--
Lmsp013456	455.35	203.18	454.345	spectrum	C30H46O3	[M+H]+	3β-Hydroxytaraxastan-28,20β-olide	Terpenoids	Triterpene	-	B	34900	39000	33200	14700	25600	22800	53700	43300	50600	--	--
pmn001700	455.35	455.35	456.36	spectrum	C30H48O3	[M-H]-	24,30-Dihydroxy-12(13)-enolupinol	Terpenoids	Triterpene	-	A	74800	64900	81300	87300	84300	85700	64300	136000	138000	--	--
HJN110	455.36	455.36	456.36	spectrum	C30H48O3	[M-H]-	Betulinic acid	Terpenoids	Triterpene	472-15-1	A	143000	125000	170000	158000	181000	153000	155000	191000	243000	C08619	--
pmb0464	458.1	116.3	457.143	spectrum	C16H27NO14	[M+H]+	L-Aspartic acid-O-diglucoside	Amino acids and derivatives	Amino acids and derivatives	-	A	1320000	1330000	1230000	1400000	1070000	1480000	956000	824000	769000	--	--
mad2085	457.08	295.04	458.085	spectrum	C22H18O11	[M-H]-	Caffeoyl-p-coumaroyltartaric acid	Phenolic acids	Phenolic acids	-	A	28300	28000	37000	33000	24600	29500	75400	72200	62200	--	--
pmb2654	460.1	117.9	461.153	spectrum	C19H27NO12	[M-H]-	Anthranilate-1-O-Sophoroside	Phenolic acids	Phenolic acids	-	A	498000	341000	597000	384000	561000	474000	308000	492000	277000	--	--
pmp000233	463.12	313.07	462.116	spectrum	C22H22O11	[M+H]+	Swertiajaponin	Flavonoids	Flavonoid carbonoside	6980-25-2	A	31700	14900	6190	6060	3010	4030	22300000	22700000	23200000	C10187	--
Lmmn002131	461.11	400.96	462.117	spectrum	C22H22O11	[M-H]-	3'-Methoxyorobol-7-O-glucoside	Phenolic acids	Phenolic acids	-	B	9990	6800	13000	11400	9640	17500	9590	8330	5290	--	--
Lmdp004307	463.16	301.11	462.152	spectrum	C23H26O10	[M+H]+	Farrerol-7-O-glucoside	Flavonoids	Dihydroflavone	885044-12-2	B	3380	4770	3450	4280	3710	3810	171000	164000	167000	--	--
pmp001309	465.1	303.1	464.095	spectrum	C21H20O12	[M+H]+	6-Hydroxykaempferol-7-O-glucoside	Flavonoids	Flavonols	-	A	23700	20100	26300	18100	24400	23200	627000	589000	561000	--	--
Lmdp003286	465.1	303.06	464.095	spectrum	C21H20O12	[M+H]+	Isohyperoside	Flavonoids	Flavonols	35589-21-0	B	16900	16400	17500	14900	13700	15500	576000	512000	551000	--	--
Lmhp009464	466.29	325.27	465.286	spectrum	C22H44NO7P	[M+H]+	LysoPE 17:1(2n isomer)	Lipids	LPE	-	A	75600	76500	59100	141000	139000	134000	120000	120000	121000	--	--
Lmhp009769	466.29	325.27	465.286	spectrum	C22H44NO7P	[M+H]+	LysoPE 17:1	Lipids	LPE	-	A	119000	112000	124000	58800	63500	57400	57200	50300	58600	--	--
pmd0130	468.31	184.07	467.301	standard	C22H46NO7P	[M+H]+	LysoPC 14:0	Lipids	LPC	20559-16-4	B	34200	39100	32600	36200	31200	36200	30000	31300	29200	--	--
Lmhp010162	468.31	327.29	467.301	spectrum	C22H46NO7P	[M+H]+	LysoPE 17:0	Lipids	LPE	-	B	23200	21100	26700	12400	14500	13700	14700	14900	13300	--	--
Zmcn009787	469.33	439.32	470.34	spectrum	C30H46O4	[M-H]-	Hederagonic acid	Terpenoids	Triterpene	466-01-3	A	1500000	1530000	1700000	1350000	1450000	1400000	1160000	1060000	1070000	--	--
pmp000442	471.35	453.34	470.34	spectrum	C30H46O4	[M+H]+	Uncargenin A	Terpenoids	Triterpene	-	B	37400	37200	34200	36900	40700	41200	54500	49500	56900	--	--
pmp000440	471.35	425.34	470.34	spectrum	C30H46O4	[M+H]+	Uncargenin D	Terpenoids	Triterpene	-	B	9	9	9	54700	33100	74400	48400	49100	41900	--	--
pmn001704	469.33	423.33	470.34	spectrum	C30H46O4	[M-H]-	2,3-Dihydroxy 5(6),12(13)diene ursolic acid	Terpenoids	Triterpene	-	A	29300	30000	33400	32500	28100	29200	65600	61400	67000	--	--
Lmsn012627	469.33	423.33	470.34	spectrum	C30H46O4	[M-H]-	2α,3α-Dihydroxyurs-12,18-dien-28-oic acid	Terpenoids	Triterpene	-	A	28600	27700	29500	29600	25900	26600	57200	58800	58800	--	--
Lmhn003689	471.09	277.04	472.101	spectrum	C23H20O11	[M-H]-	p-Coumaroylferuloyltartaric acid	Phenolic acids	Phenolic acids	-	B	19900	23200	22200	19100	19900	28100	10200	11400	9920	--	--
Zmhn002508	471.15	309.1	472.158	spectrum	C21H28O12	[M-H]-	4-p-Cumaroyl-rhamnosyl-(1→6)-D-glucose	Phenolic acids	Phenolic acids	-	B	8680	2520	4010	4340	3750	8220	17700	13200	12200	--	--
Lmsp009971	473.33	203.14	472.319	spectrum	C29H44O5	[M+H]+	Rubuminatus B	Terpenoids	Triterpene	-	B	119000	104000	130000	164000	190000	217000	102000	114000	122000	--	--
pmn001706	471.35	471.35	472.355	spectrum	C30H48O4	[M-H]-	2-Hydroxyoleanolic acid	Terpenoids	Triterpene	26707-60-8	A	11300000	11800000	11700000	11800000	11300000	11800000	15500000	13400000	13900000	--	--
Lmzn006284	471.35	471.35	472.355	spectrum	C30H48O4	[M-H]-	2α-Hydroxyursolic acid	Terpenoids	Triterpene	-	A	12100000	12500000	12100000	12500000	12000000	12100000	15800000	14000000	14200000	--	--
pmb1912	474.17	327	473.166	spectrum	C20H23N7O7	[M+H]+	10-Formyltetrahydrofuran	Alkaloids	Alkaloids	2800-34-2	A	47100	45500	48900	101000	108000	103000	600000	616000	666000	C00234	ko00670,ko00970,ko01100,ko01200
pmn001523	473.04	169	474.043	spectrum	C21H14O13	[M-H]-	Trigallic acid	Phenolic acids	Phenolic acids	2131-66-0	B	40400	39000	40000	78800	71400	63500	30100	43200	33800	--	--
Lmtn001569	474.16	312.1	475.169	spectrum	C20H29NO12	[M-H]-	2-Glucosyl-glucosyloxy-2-phenylacetic acid amide	Alkaloids	Alkaloids	-	B	10300	10400	9570	9190	2450	7010	7660	6080	5830	--	--
Lmhp008801	476.28	335.26	475.27	spectrum	C23H42NO7P	[M+H]+	LysoPE 18:3	Lipids	LPE	-	A	2240000	2160000	2210000	1230000	1220000	1210000	1490000	1530000	1630000	--	--
Lmhp008589	476.28	335.26	475.27	spectrum	C23H42NO7P	[M+H]+	LysoPE 18:3(2n isomer)	Lipids	LPE	-	A	5650000	5740000	5480000	7890000	7680000	7310000	9590000	9420000	9610000	--	--
pme1683	477.2	258	476.168	standard	C18H32CaN2O10	[M+H]+	Calcium Pantothenate	Organic acids	Organic acids	137-08-6	B	9380	8090	4860	6270	4580	7460	6890	10900	5790	C12276	--
pmb0881	478.29	337.27	477.286	spectrum	C23H44NO7P	[M+H]+	LysoPE 18:2	Lipids	LPE	-	A	7010000	7050000	6980000	4520000	4540000	4470000	3860000	3920000	4150000	--	--
pmb0874	478.29	337.27	477.286	spectrum	C23H44NO7P	[M+H]+	LysoPE 18:2(2n isomer)	Lipids	LPE	-	A	12100000	12000000	11800000	14800000	14300000	13800000	14200000	14500000	14700000	--	--
pmb0856	480.31	339.29	479.301	spectrum	C23H46NO7P	[M+H]+	LysoPE 18:1(2n isomer)	Lipids	LPE	-	A	1300000	1280000	1300000	1850000	1690000	1690000	2050000	1940000	2060000	--	--
mws0289	480.31	339.29	479.301	standard	C23H46NO7P	[M+H]+	LysoPE 18:1	Lipids	LPE	89576-29-4	A	2060000	2130000	2140000	1200000	1170000	1170000	1010000	1030000	1070000	--	--
pmb2260	480.31	184.07	479.301	spectrum	C23H46NO7P	[M+H]+	LysoPC 15:1	Lipids	LPC	-	A	354000	359000	372000	342000	339000	332000	223000	232000	243000	--	--
pmb0880	482.32	341.31	481.317	spectrum	C23H48NO7P	[M+H]+	LysoPE 18:0(2n isomer)	Lipids	LPE	-	A	5150	6900	8920	12800	10900	11500	11500	12300	12100	--	--
pmb0883	482.32	341.31	481.317	spectrum	C23H48NO7P	[M+H]+	LysoPE 18:0	Lipids	LPE	69747-55-3	A	280000	277000	278000	215000	208000	202000	151000	139000	143000	--	--
pmb2319	482.32	184.07	481.317	spectrum	C23H48NO7P	[M+H]+	LysoPC 15:0	Lipids	LPC	108273-89-8	A	185000	169000	168000	245000	237000	226000	130000	154000	159000	--	--
Lmhp009129	482.32	184.07	481.317	spectrum	C23H48NO7P	[M+H]+	LysoPC 15:0(2n isomer)	Lipids	LPC	-	A	239000	255000	239000	361000	337000	336000	202000	216000	239000	--	--
Hmyn007081	481.25	245.04	482.262	spectrum	C22H43O9P	[M-H]-	LysoPG 16:1	Lipids	Glycerol ester	-	A	2280	882	770	829	851	543	461000	294000	313000	--	--
Hmyn007168	483.27	255.23	484.278	spectrum	C22H45O9P	[M-H]-	LysoPG 16:0	Lipids	Glycerol ester	-	A	625000	636000	631000	585000	588000	573000	4020000	3200000	3190000	--	--
Lmzn006024	483.31	483.31	484.319	spectrum	C30H44O5	[M-H]-	Zizyberanal acid	Terpenoids	Triterpene	1167421-91-1	B	772000	805000	785000	2950000	2500000	2620000	823000	821000	736000	--	--
pmp000444	487.34	469.33	486.335	spectrum	C30H46O5	[M+H]+	27,28-Dicarboxyl ursolic acid	Terpenoids	Triterpene	-	B	52200	59500	65700	82900	99100	82900	51100	57400	58600	--	--
Li512114	485.36	453.34	486.371	spectrum	C31H50O4	[M-H]-	Corosolic Acid Methyl Ester	Terpenoids	Triterpene	4518-70-1	A	62000	63900	69000	36400	35100	37200	112000	112000	122000	--	--
Lmhp007595	488.28	184.07	487.27	spectrum	C24H42NO7P	[M+H]+	LysoPC 16:4	Lipids	LPC	-	A	31800	39000	40100	52100	48400	55100	35000	33600	36500	--	--
Lmmn000214	487.17	341.11	488.174	spectrum	C18H32O15	[M-H]-	Solatriose	Others	Saccharides and Alcohols	528-40-5	B	2880000	2350000	3050000	1720000	3190000	2410000	1440000	1570000	1160000	--	--
pmp000269	489.36	407.33	488.35	spectrum	C30H48O5	[M+H]+	Arjunic Acid	Terpenoids	Triterpene	31298-06-3	B	12300	13000	12300	21500	20800	18500	12500	12800	11000	--	--
Zmpn006881	487.34	469.32	488.35	spectrum	C30H48O5	[M-H]-	Tormentic acid	Terpenoids	Triterpene	13850-16-3	A	17700	13800	18300	14500	13700	14000	44600	41100	39400	--	--
pmn001591	487.34	469.3	488.35	spectrum	C30H48O5	[M-H]-	Rutundic acid	Terpenoids	Triterpene	20137-37-5	B	183000	193000	195000	183000	178000	171000	281000	261000	260000	--	--
pma1303	492.31	184.07	491.301	spectrum	C24H46NO7P	[M+H]+	LysoPC 16:2	Lipids	LPC	-	B	25700	18000	23800	7500	9580	6640	13200	14100	11000	--	--
pmb0863	492.31	184.07	491.301	spectrum	C24H46NO7P	[M+H]+	LysoPC 16:2(2n isomer)	Lipids	LPC	-	B	68400	69800	70900	130000	133000	125000	96800	107000	112000	--	--
Lmhp008833	494.32	184.07	493.317	spectrum	C24H48NO7P	[M+H]+	LysoPC 16:1(2n isomer)	Lipids	LPC	-	A	1160000	1120000	1130000	2380000	2430000	2200000	1760000	1900000	1950000	--	--
pmp001270	494.32	184.07	493.317	spectrum	C24H48NO7P	[M+H]+	LysoPC 16:1	Lipids	LPC	76790-27-7	A	1100000	1140000	1150000	2390000	2410000	2210000	1770000	1880000	2030000	--	--
pmb0855	496.34	184.07	495.332	standard	C24H50NO7P	[M+H]+	LysoPC 16:0	Lipids	LPC	17364-16-8	A	43600000	42700000	43900000	35600000	35100000	34700000	26800000	26100000	27000000	--	--
pmd0132	496.34	184.07	495.332	standard	C24H50NO7P	[M+H]+	LysoPC 16:0(2n isomer)	Lipids	LPC	-	A	2470000	2520000	2570000	3450000	3360000	3290000	2120000	2130000	2210000	--	--
Lmgp003989	499.13	163.04	498.116	spectrum	C25H22O11	[M+H]+	Dicaffeoylshikimic acid	Phenolic acids	Phenolic acids	-	A	220000	369000	370000	270000	253000	296000	462000	560000	297000	--	--
Lmhp010040	504.31	363.29	503.301	spectrum	C25H46NO7P	[M+H]+	LysoPE 20:3	Lipids	LPE	-	B	10800	9170	10400	5420	5230	4320	9320	8860	8230	--	--
Lmhp009802	504.31	363.29	503.301	spectrum	C25H46NO7P	[M+H]+	LysoPE 20:3(2n isomer)	Lipids	LPE	-	B	3520	3530	3530	2890	1410	1870	7580	7940	9920	--	--
pme0500	503.16	323	504.169	standard	C18H32O16	[M-H]-	D-Melezitose	Others	Saccharides and Alcohols	597-12-6	B	193000	196000	158000	253000	259000	241000	79000	159000	151000	C08243	--
mws1589	503.16	179	504.169	standard	C18H32O16	[M-H]-	D-Panose	Others	Saccharides and Alcohols	33401-87-5	B	111000	113000	159000	139000	101000	134000	65200	116000	77500	C00713	--
pme2125	503.16	179	504.169	spectrum	C18H32O16	[M-H]-	Raffinose	Others	Saccharides and Alcohols	512-69-6	B	713000	410000	469000	399000	395000	333000	353000	272000	317000	C00492	ko00052,ko01100,ko02010
Hmln003605	503.34	485.33	504.346	spectrum	C30H48O6	[M-H]-	Myrianthic acid	Terpenoids	Triterpene	89786-84-5	B	19900	21500	23400	46500	47200	52400	28600	32900	31200	--	--
Lmhp010514	506.32	365.31	505.317	spectrum	C25H48NO7P	[M+H]+	LysoPE 20:2(2n isomer)	Lipids	LPE	-	B	4230	3780	5420	3180	3750	4900	8350	5930	8160	--	--
Lmhp008718	506.32	184.07	505.317	spectrum	C25H48NO7P	[M+H]+	LysoPC 17:2	Lipids	LPC	-	A	316000	320000	329000	538000	542000	510000	336000	348000	379000	--	--
Lmhp010757	506.32	365.31	505.317	spectrum	C25H48NO7P	[M+H]+	LysoPE 20:2	Lipids	LPE	-	B	38900	33600	38400	20600	15700	18300	20800	17800	21000	--	--
Lmhp009590	508.34	184.07	507.332	spectrum	C25H50NO7P	[M+H]+	LysoPC 17:1	Lipids	LPC	-	A	1080000	1130000	1130000	1900000	1900000	1770000	1200000	1240000	1340000	--	--
pmb2406	510.36	184.07	509.348	spectrum	C25H52NO7P	[M+H]+	LysoPC 17:0	Lipids	LPC	50930-23-9	A	88400	88500	86800	101000	100000	98100	48400	53000	58000	--	--
Lmhp010515	510.36	184.07	509.348	spectrum	C25H52NO7P	[M+H]+	LysoPC 17:0(2n isomer)	Lipids	LPC	-	A	107000	107000	116000	130000	114000	122000	68700	77000	79500	--	--
Lmhp009526	515.32	261.22	514.314	spectrum	C27H46O9	[M+H]+	2-α-Linolenoyl-glycerol-1-O-glucoside	Lipids	Glycerol ester	-	A	2790	2960	2170	4950	6290	4580	202000	218000	200000	--	--
Lmhp009773	515.32	261.22	514.314	spectrum	C27H46O9	[M+H]+	1-α-Linolenoyl-glycerol-3-O-glucoside	Lipids	Glycerol ester	-	A	1460	2000	2320	2970	2660	2300	48000	47400	45700	--	--
Hmqp006235	516.3	184.07	515.297	spectrum	C26H46NO7P	[M+H]+	LysoPC 18:4	Lipids	LPC	-	B	4540	5230	5310	9540	8200	9070	20700	20100	18200	--	--
Li512115	515.12	353.09	516.127	spectrum	C25H24O12	[M-H]-	Isochlorogenic acid B	Phenolic acids	Phenolic acids	14534-61-3	A	4180000	4460000	4020000	4500000	3490000	3390000	4010000	6100000	5560000	C10468	--
pmn001382	515.12	353.09	516.127	spectrum	C25H24O12	[M-H]-	Isochlorogenic acid A	Phenolic acids	Phenolic acids	2450-53-5	A	4880000	4280000	5110000	5860000	4300000	4040000	4910000	6090000	6860000	--	--
pmb0865	518.32	184.07	517.317	spectrum	C26H48NO7P	[M+H]+	LysoPC 18:3(2n isomer)	Lipids	LPC	-	A	1350000	1350000	1380000	2240000	2190000	2120000	2300000	2240000	2460000	--	--
pmb0854	518.32	184.07	517.317	spectrum	C26H48NO7P	[M+H]+	LysoPC 18:3	Lipids	LPC	-	A	270000	281000	298000	160000	163000	160000	188000	215000	272000	--	--
Hmbn002692	517.16	175.04	518.164	spectrum	C22H30O14	[M-H]-	6'-O-Feruloyl-D-sucrose	Phenolic acids	Phenolic acids	118230-77-6	B	16700	14200	13000	9980	9590	11700	6610	10300	10000	--	--
pmp001251	520.34	184.07	519.332	spectrum	C26H50NO7P	[M+H]+	LysoPC 18:2(2n isomer)	Lipids	LPC	-	A	2680000	2640000	2630000	4130000	4060000	3970000	3120000	3350000	3510000	--	--
pmp001273	520.34	184.07	519.332	spectrum	C26H50NO7P	[M+H]+	LysoPC 18:2	Lipids	LPC	-	A	673000	689000	705000	512000	502000	501000	426000	465000	494000	--	--
pmp000703	538.15	197.08	520.152	spectrum	C22H32O14	[M+NH4]+	6'-O-D-Glucosylsweroside	Terpenoids	Sesquiterpenoids	-	A	41300	30300	33300	62700	57400	75400	23200	17800	32000	--	--
Cmsp003083	521.2	131.05	520.194	spectrum	C26H32O11	[M+H]+	Dehydrodiconiferyl alcohol-4-O-glucoside	Others	Others	107870-88-2	A	226000	239000	232000	316000	326000	345000	457000	451000	464000	--	--
Lmqn008024	520.27	153	521.275	spectrum	C24H44NO9P	[M-H]-	PS(18:2)	Lipids	Glycerol ester	-	B	244000	244000	256000	209000	200000	198000	155000	229000	245000	--	--
Lmhp010190	522.36	184.07	521.348	spectrum	C26H52NO7P	[M+H]+	LysoPC 18:1(2n isomer)	Lipids	LPC	-	A	23800000	23700000	23600000	39000000	39000000	37800000	35100000	35400000	38000000	--	--
pmp001281	522.36	184.07	521.348	spectrum	C26H52NO7P	[M+H]+	LysoPC 18:1	Lipids	LPC	-	A	6330000	6710000	6760000	5510000	5230000	5350000	4120000	4190000	4530000	--	--
pmn001710	521.13	359.08	522.137	spectrum	C24H26O13	[M-H]-	Rosmarinic acid-3'-O-glucoside	Phenolic acids	Phenolic acids	910028-78-3	B	64200	53400	59600	65300	40600	45900	44300	50200	48300	--	--
pmd0136	524.37	184.07	523.364	standard	C26H54NO7P	[M+H]+	LysoPC 18:0(2n isomer)	Lipids	LPC	-	A	126000	127000	135000	150000	140000	142000	89800	93800	106000	--	--
mws0126	524.37	184.07	523.364	standard	C26H54NO7P	[M+H]+	LysoPC 18:0	Lipids	LPC	19420-57-6	A	2150000	2040000	2160000	1820000	1760000	1810000	1190000	1280000	1260000	--	--
Lmtn003096	523.21	361.14	524.226	spectrum	C26H36O11	[M-H]-	Secoisolariciresinol 4-O-glucoside	Lignans and Coumarins	Lignans	-	B	115000	116000	119000	90200	78700	85000	122000	139000	122000	--	--
Zmcn005156	529.13	353.08	530.142	spectrum	C26H26O12	[M-H]-	4,5-O-Dicaffeoylquinic Acid Methyl Ester	Phenolic acids	Phenolic acids	-	A	3190000	3280000	3180000	1250000	1330000	1240000	1360000	1540000	1490000	--	--
Lmjp003731	531.15	177.06	530.142	spectrum	C26H26O12	[M+H]+	3,4-O-Dicaffeoylquinic Acid Methyl Ester	Phenolic acids	Phenolic acids	-	B	1160000	1090000	1080000	352000	331000	351000	229000	251000	235000	--	--
Hmsn003773	529.31	529.31	530.322	spectrum	C31H46O7	[M-H]-	Phytolaccic acid G	Terpenoids	Triterpene	-	B	152000	157000	187000	209000	234000	196000	147000	142000	159000	--	--
Hmsn003721	531.33	531.33	532.338	spectrum	C31H48O7	[M-H]-	Phytolaccagenin	Terpenoids	Triterpene Saponin	1802-12-6	B	237000	273000	287000	277000	266000	275000	216000	222000	244000	--	--
Lmhp007598	534.36	184.07	533.348	spectrum	C27H52NO7P	[M+H]+	LysoPC 19:2(2n isomer)	Lipids	LPC	-	B	36500	33300	38100	60600	54200	53300	68900	71600	72600	--	--
mws1642	533.2	371	534.21	standard	C27H34O11	[M-H]-	Phillyrin	Lignans and Coumarins	Lignans	487-41-2	B	581000	596000	633000	642000	635000	641000	711000	759000	844000	C17048	--
mws0092	533.2	371	534.21	standard	C27H34O11	[M-H]-	Arctiin	Lignans and Coumarins	Lignans	20362-31-6	B	720000	691000	795000	806000	737000	736000	838000	952000	1000000	C16915	--
Lmhp010908	536.37	184.07	535.364	spectrum	C27H54NO7P	[M+H]+	LysoPC 19:1	Lipids	LPC	-	B	60100	56600	63600	66700	59800	63500	65600	81400	76100	--	--
Zmfn000481	535.04	323.03	536.044	spectrum	C14H22N2O16P2	[M-H]-	Uridine-5'-Diphosphate-D-Xylose	Nucleotides and derivatives	Nucleotides and derivatives	3616/6/6	B	47100	48400	63400	70700	63300	55700	50400	48400	47600	C00190	ko00520,ko00908,ko01100
HJN084	535.11	331.05	536.116	spectrum	C24H24O14	[M-H]-	Laricitrin-3-O-(6''-acetyl)glucoside	Flavonoids	Flavonoid	-	B	8960	7960	6790	9270	7700	8850	38100	31800	36100	--	--
pmb0824	537.1	177.4	536.153	spectrum	C25H28O13	[M+H]+	Syringic acid-4-O-(6''-feruloyl)glucoside	Phenolic acids	Phenolic acids	-	B	93500	83800	95600	96300	125000	92200	102000	87000	106000	--	--
Zmcn003729	535.18	373.13	536.189	spectrum	C26H32O12	[M-H]-	1-Hydroxypinoresinol-4'-O-Glucoside	Lignans and Coumarins	Lignans	-	A	3560000	3420000	3750000	1720000	1770000	1840000	1780000	1500000	1960000	--	--
pmn001375	535.18	373.13	536.189	spectrum	C26H32O12	[M-H]-	1-Hydroxypinoresinol-1-O-Glucoside	Lignans and Coumarins	Lignans	81495-71-8	A	9340000	9140000	8890000	5050000	5060000	4890000	4620000	4150000	4670000	--	--
pmp000713	556.21	179.07	538.16	spectrum	C22H34O15	[M+NH4]+	6'-O-D-Glucosylloganic acid	Terpenoids	Sesquiterpenoids	-	B	2070000	2060000	2010000	2380000	2560000	2160000	2140000	2190000	2460000	--	--
Lmhp008742	542.32	184.07	541.317	spectrum	C28H48NO7P	[M+H]+	LysoPC 20:5	Lipids	LPC	162440-04-2	B	4550	5680	6370	2030	4100	2770	6920	5980	7140	--	--
pmc0960	544.34	184.07	543.332	spectrum	C28H50NO7P	[M+H]+	LysoPC 20:4	Lipids	LPC	-	B	12500	15200	11500	7600	9320	8500	32000	30600	38100	--	--
Zmcp004508	545.22	213.08	544.216	spectrum	C25H36O13	[M+H]+	Laciniatoside Ⅱ	Terpenoids	Terpene	-	A	179000	219000	306000	138000	181000	126000	308000	374000	319000	--	--
Lmhp009890	546.36	184.07	545.348	spectrum	C28H52NO7P	[M+H]+	LysoPC 20:3	Lipids	LPC	1199257-41-4	B	17000	14600	15900	23600	26500	22900	42700	35800	38000	--	--
pmd0146	548.37	184.07	547.364	spectrum	C28H54NO7P	[M+H]+	LysoPC 20:2(2n isomer)	Lipids	LPC	-	A	20400	18300	18600	29600	28600	29400	24500	25000	25700	--	--
pmd0147	548.37	184.07	547.364	spectrum	C28H54NO7P	[M+H]+	LysoPC 20:2	Lipids	LPC	-	A	168000	174000	172000	103000	99000	103000	81000	79800	77800	--	--
pmp000980	549.2	387.14	548.189	spectrum	C27H32O12	[M+H]+	Maohuoside A	Flavonoids	Flavonols	128988-55-6	B	164000	124000	147000	114000	120000	142000	90800	137000	96300	--	--
Lmhp011549	550.39	184.07	549.379	spectrum	C28H56NO7P	[M+H]+	LysoPC 20:1	Lipids	LPC	-	A	61800	57300	56100	38200	37300	38300	30400	29500	30800	--	--
pma0702	558.28	207.07	557.274	spectrum	C29H39N3O8	[M+H]+	N1,N8-Bis(sinapoyl)spermidine	Alkaloids	Phenolamine	-	B	328000	498000	453000	255000	258000	246000	189000	160000	189000	C21170	--
pmb2922	565.05	323.1	566.055	spectrum	C15H24N2O17P2	[M-H]-	Uridine 5'-diphospho-D-glucose	Nucleotides and derivatives	Nucleotides and derivatives	133-89-1	B	352000	395000	376000	341000	337000	312000	404000	419000	315000	C00029	ko00040,ko00052,ko00053,ko00240,ko00500,ko00520,ko00561,ko00908,ko01100,ko01110
Zmcn006207	569.22	359.13	570.231	spectrum	C27H38O13	[M-H]-	Laciniatoside Ⅲ	Terpenoids	Terpene	152392-06-8	A	74800	70600	75700	143000	148000	156000	3980000	3990000	4070000	--	--
Lmqn001932	579.21	417.16	580.216	spectrum	C28H36O13	[M-H]-	Syringaresinol-4'-O-glucoside	Lignans and Coumarins	Lignans	7374-79-0	B	58200	47800	58000	29700	35100	32700	36600	32700	27600	C10890	--
Zmcp004704	585.22	213.07	584.211	spectrum	C27H36O14	[M+H]+	Sylvestroside III	Terpenoids	Terpene	71431-24-8	A	67000000	66200000	56300000	57300000	54900000	52800000	47600000	48300000	50300000	--	--
pmp000704	587.18	299.07	586.169	spectrum	C29H30O13	[M+H]+	Amarogentin	Terpenoids	Monoterpenoids	21018-84-8	B	8740	11100	11000	11600	10100	8760	8520	9920	10100	C09767	--
Zmcp005021	587.23	213.08	586.226	spectrum	C27H38O14	[M+H]+	Sylvestroside IV 7'-Alcohol*	Terpenoids	Terpene	-	A	390000	409000	715000	1310000	1180000	1100000	1790000	1480000	1780000	--	--
Zmcp004822	587.23	213.08	586.226	spectrum	C27H38O14	[M+H]+	Sylvestroside IV 3-Alcohol*	Terpenoids	Terpene	-	A	709000	472000	427000	842000	1110000	987000	1420000	1240000	2010000	--	--
mws1073	595.17	457.2	594.158	standard	C27H30O15	[M+H]+	Apigenin-6,8-di-C-glucoside (Vicenin-2)	Flavonoids	Flavonoid	23666-13-9	B	2440	2440	1080	2710	4890	5690	180000	217000	216000	C10195	--
pmp000277	603.39	453.34	602.382	spectrum	C35H54O8	[M+H]+	3β-[(Arabinosyl)oxy]-19β-hydroxyurs-12,20(30)-dien-28-oic acid	Terpenoids	Triterpene	-	B	9460	10100	10300	47700	94100	47900	25400	29400	40500	--	--
Hmmp006650	605.4	437.34	604.397	spectrum	C35H56O8	[M+H]+	Saponin A	Terpenoids	Triterpene Saponin	-	A	185000	192000	219000	319000	280000	426000	189000	219000	185000	--	--
Zmcp008012	605.4	437.34	604.398	spectrum	C35H56O8	[M+H]+	Cauloside A	Terpenoids	Triterpene Saponin	17184-21-3	A	190000	169000	215000	533000	344000	338000	244000	333000	231000	C08953	--
Lmqn000780	606.08	384.98	607.082	spectrum	C17H27N3O17P2	[M-H]-	Uridine 5'-diphospho-N-acetylglucosamine	Alkaloids	Alkaloids	528-04-1	B	7580	5560	5820	13300	18200	8910	12000	12900	6410	C00043	ko00520,ko01100
Lmyp004770	611.14	147.04	610.132	spectrum	C30H26O14	[M+H]+	Quercetin-3-O-(2''-p-Coumaroyl)glucoside	Flavonoids	Flavonols	-	B	48700	45100	46400	37900	37700	44500	37000	38400	36500	--	--
pmb0624	611.16	431.3	610.153	spectrum	C27H30O16	[M+H]+	Isoorientin-7-O-glucoside	Flavonoids	Flavonoid carbonoside	-	A	6110	4280	4310	4550	5220	5180	312000	308000	394000	--	--
mws4134	611.14	306.08	612.152	standard	C20H32N6O12S2	[M-H]-	Oxiglutatione	Amino acids and derivatives	Amino acids and derivatives	27025-41-8	B	3140	3540	3330	6680	1180	2570	12300	15400	25100	C00127	ko00480,ko01100
Lmyp003873	617.11	153.02	616.106	standard	C28H24O16	[M+H]+	Quercetin-3-O-(2''-galloyl)glucoside	Flavonoids	Flavonols	69624-79-9	B	9	9	9	7730	8620	7850	21000	19100	21900	--	--
Zmcn005194	615.23	373.11	616.237	spectrum	C28H40O15	[M-H]-	LaciniatosideⅥ	Terpenoids	Terpene	152408-82-7	A	3180000	2770000	3030000	4420000	4080000	4710000	13600000	12700000	13800000	--	--
Zmcn005823	629.24	419.16	630.252	spectrum	C29H42O15	[M-H]-	Sylvestroside IV Dimethyl Acetal*	Terpenoids	Terpene	-	A	3320000	3220000	3380000	5010000	5140000	4930000	24400000	24400000	25200000	--	--
Zmcn105823	629.24	419.16	630.252	spectrum	C29H42O15	[M-H]-	Sylvestroside III Dimethyl Acetal*	Terpenoids	Terpene	-	A	2460000	2380000	2520000	3990000	3890000	3970000	19700000	20600000	20300000	--	--
pmn001504	631.39	455.4	632.392	spectrum	C36H56O9	[M-H]-	Oleanolic acid-3-O-glucuronide	Terpenoids	Triterpene Saponin	26020-14-4	B	8040	9630	9120	14700	13700	15900	12000	10500	9960	C08964	--
Lmzp009620	635.39	453.33	634.387	spectrum	C39H54O7	[M+H]+	2α-Hydroxypyracrenic acid	Terpenoids	Triterpene	-	A	1100000	1340000	1180000	1130000	1190000	1210000	1290000	1140000	1220000	--	--
mws1506	639.19	161	640.2	standard	C29H36O16	[M-H]-	Plantamajoside	Phenolic acids	Phenolic acids	104777-68-6	B	130000	136000	128000	57300	54200	50900	89100	78700	72800	C10485	--
pmb2653	649.1	145	650.227	spectrum	C24H42O20	[M-H]-	D(+)-Melezitose O-rhamnoside	Others	Saccharides and Alcohols	-	B	261000	261000	276000	82000	95900	103000	78000	65600	69600	--	--
pmb0530	664.12	136.2	663.109	standard	C21H27N7O14P2	[M+H]+	Nicotinic acid adenine dinucleotide	Nucleotides and derivatives	Nucleotides and derivatives	53-84-9	B	161000	151000	125000	153000	129000	152000	131000	145000	208000	C00003	ko00190,ko00730,ko00760,ko01100
mws1593	665.21	161	666.222	standard	C24H42O21	[M-H]-	D-Maltotetraose	Others	Saccharides and Alcohols	34612-38-9	B	9	9	9	10800	8300	10400	8010	6010	5010	C02052	--
mws4163	665.21	485.3	666.222	standard	C24H42O21	[M-H]-	Nystose	Others	Saccharides and Alcohols	13133-07-8	B	14000	12800	15100	25100	33400	53600	23500	43100	39100	--	--
pmp001276	677.37	677.37	676.367	spectrum	C33H56O14	[M+H]+	1-Linolenoyl-rac-glycerol-diglucoside	Lipids	Free fatty acids	-	A	277000	290000	279000	304000	294000	288000	354000	309000	375000	--	--
Lmhp008513	677.37	261.22	676.367	spectrum	C33H56O14	[M+H]+	2-α-Linolenoyl-glycerol-1,3-di-O-glucoside	Lipids	Glycerol ester	-	A	2850	1820	3210	2040	2520	3330	58000	87600	64900	--	--
Lmhp008744	677.37	261.22	676.367	spectrum	C33H56O14	[M+H]+	1-α-Linolenoyl-glycerol-2,3-di-O-glucoside	Lipids	Glycerol ester	-	A	567	1210	510	373	796	901	15700	18400	21100	--	--
HJN102	677.17	515.14	678.158	spectrum	C34H30O15	[M-H]-	3,4,5-Tricaffeoylquinic acid	Phenolic acids	Phenolic acids	86632-03-3	B	363000	390000	361000	301000	287000	287000	640000	788000	638000	--	--
Lmgn002250	677.17	191.06	678.18	spectrum	C31H34O17	[M-H]-	Dicaffeoylquinic acid-O-glucoside	Phenolic acids	Phenolic acids	-	B	203000	164000	172000	231000	221000	178000	203000	254000	233000	--	--
Lmhp009190	679.39	263.24	678.383	spectrum	C33H58O14	[M+H]+	2-Linoleoylglycerol-1,3-di-O-glucoside	Lipids	Glycerol ester	-	B	7540	8680	5750	9800	6400	6100	5660	15000	11400	--	--
Lmhp009384	679.39	263.24	678.383	spectrum	C33H58O14	[M+H]+	1-Linoleoylglycerol-2,3-di-O-glucoside	Lipids	Glycerol ester	-	B	7010	3910	10900	10500	8290	6520	9860	5100	9020	--	--
Lmmn004145	675.41	397.14	679.419	spectrum	C38H60O10	[M-H]-	3-O-(2-O-Acetyl-glucosyl)oleanolic acid	Terpenoids	Triterpene	-	B	70100	73700	65000	66000	59400	67800	2750000	2300000	2320000	--	--
pmn001370	681.24	519.19	682.247	spectrum	C32H42O16	[M-H]-	Pinoresinol-4,4'-O-di-O-glucoside	Lignans and Coumarins	Lignans	63902-38-5	B	33400	33500	35200	26100	35100	35300	46200	38500	35000	--	--
Lmgn002253	695.2	353.09	696.19	spectrum	C31H36O18	[M-H]-	Syringoylcaffeoylquinic acid-D-glucose	Phenolic acids	Phenolic acids	-	A	1310000	1080000	1220000	809000	927000	989000	964000	608000	603000	--	--
pmp001068	714.26	309.1	696.192	spectrum	C32H40O17	[M+NH4]+	6''-O-p-Coumaroylgenipin gentiobioside	Terpenoids	Monoterpenoids	-	B	5920	5580	5220	4130	3960	3960	3710	3990	3330	--	--
pmn001369	697.23	535.18	698.242	spectrum	C32H42O17	[M-H]-	1-Hydroxypineolin Diglucoside	Lignans and Coumarins	Lignans	-	B	204000	178000	178000	77000	68100	78800	72400	67300	64500	--	--
pmn001368	699.25	537.2	700.258	spectrum	C32H44O17	[M-H]-	Olivil-4,4'-Di-O-glucoside	Lignans and Coumarins	Lignans	-	B	19400	15800	18000	40600	36400	30800	27800	20700	22900	--	--
pmn001372	711.25	549.2	712.258	spectrum	C33H44O17	[M-H]-	Medioresinol-4,4'-di-O-glucoside	Lignans and Coumarins	Lignans	88142-63-6	B	29700	31600	31300	24800	26100	26900	31800	28200	36700	--	--
Zmcp003403	717.26	179.08	716.253	spectrum	C32H44O18	[M+H]+	lisianthioside	Terpenoids	Terpene	-	A	1170000	1160000	671000	1150000	901000	707000	640000	608000	663000	--	--
Hmmp006231	737.45	455.35	736.439	spectrum	C40H64O12	[M+H]+	Saponin B	Terpenoids	Triterpene Saponin	-	A	662000	630000	645000	1520000	1690000	1520000	562000	739000	710000	--	--
Hmmp005965	737.45	455.35	736.439	spectrum	C40H64O12	[M+H]+	Saponin PC	Terpenoids	Triterpene Saponin	-	A	36500	28700	25900	29600	42600	34600	25900	27600	23800	--	--
Zmcn003916	741.27	709.24	742.269	spectrum	C34H46O18	[M-H]-	Eleutheroside D	Lignans and Coumarins	Lignans	79484-75-6	B	15100	11400	16000	27600	31200	25900	117000	113000	118000	--	--
pme2651	742.1	620.1	743.075	spectrum	C21H28N7O17P3	[M-H]-	NADP (Nicotinamide adenine dinucleotide phosphate)	Nucleotides and derivatives	Nucleotides and derivatives	53-59-8	B	15000	21200	14000	21700	20900	11900	75400	111000	78800	C00006	ko00195,ko00480,ko00760,ko01100
Zmcp004669	747.27	213.08	746.263	spectrum	C33H46O19	[M+H]+	Cantleyoside	Terpenoids	Terpene	-	A	39000000	35400000	47800000	36400000	31900000	28700000	30700000	36300000	29900000	--	--
Zmcp004348	749.28	197.08	748.279	spectrum	C33H48O19	[M+H]+	SylvestrosideⅠ	Terpenoids	Terpene	71431-22-6	A	5390000	5400000	5610000	3450000	4160000	2960000	3160000	4770000	3430000	--	--
Zmcp007754	751.46	455.35	750.455	spectrum	C41H66O12	[M+H]+	Dipsacobioside*	Terpenoids	Triterpene	123350-57-2	A	658000	500000	539000	788000	642000	505000	516000	573000	445000	--	--
Hmmp006036	751.46	437.34	750.455	spectrum	C41H66O12	[M+H]+	Akeboside Stc	Terpenoids	Triterpene Saponin	-	A	561000	439000	418000	588000	521000	551000	497000	586000	497000	--	--
Zmcp107754	751.46	455.35	750.455	spectrum	C41H66O12	[M+H]+	Kalopanaxsaponin A*	Terpenoids	Triterpene	104748-88-1	A	421000	587000	479000	618000	579000	581000	402000	609000	406000	C08954	--
Zmcp006084	767.46	455.35	766.45	spectrum	C41H66O13	[M+H]+	HN saponin F	Terpenoids	Terpene	-	A	3360000	3300000	2770000	3370000	3090000	3540000	2950000	2620000	2430000	--	--
Hmmp006037	767.46	437.34	766.45	spectrum	C41H66O13	[M+H]+	Saponin C	Terpenoids	Triterpene Saponin	-	A	172000	235000	178000	263000	290000	265000	288000	198000	208000	--	--
HJAP150	767.45	455.35	766.45	spectrum	C41H66O13	[M+H]+	Cauloside C	Terpenoids	Triterpene Saponin	20853-58-1	A	3330000	2380000	3230000	3080000	2740000	3450000	2190000	2810000	2470000	C17547	--
Hmmp006067	798.5	439.36	780.467	spectrum	C42H68O13	[M+NH4]+	Oleanolic acid-3-O-glucosyl(1→2)glucoside	Terpenoids	Triterpene Saponin	-	B	1430000	1570000	1560000	1540000	1510000	1750000	1070000	929000	1020000	--	--
pme2746	784.15	437	785.157	standard	C27H33N9O15P2	[M-H]-	Riboflavin 5'-Adenosine Diphosphate	Nucleotides and derivatives	Nucleotides and derivatives	146-14-5	B	20100	22700	31300	33500	31400	34900	30400	41200	42100	C00016	ko00740,ko01100,ko01110
Zmcn005139	791.3	629.24	792.305	spectrum	C35H52O20	[M-H]-	Triplostoside A	Terpenoids	Terpene	-	A	9810000	11400000	11700000	9150000	8130000	8380000	4460000	4780000	4240000	--	--
Cmjn008700	795.45	633.3	796.461	spectrum	C42H68O14	[M-H]-	Bourneioside A	Terpenoids	Triterpene Saponin	-	B	1870	2290	2660	6890	6520	6230	3860	3390	3460	--	--
Zmcp006058	797.47	437.34	796.461	spectrum	C42H68O14	[M+H]+	Dipsacussaponin A	Terpenoids	Triterpene	-	A	1620000	1690000	1310000	1620000	1470000	1510000	1340000	1200000	1250000	--	--
Zmcn007981	809.47	749.45	810.477	spectrum	C43H70O14	[M-H]-	Dipsacoside A	Terpenoids	Triterpene	-	A	796000	823000	888000	1080000	1070000	1030000	948000	842000	904000	--	--
Zmcp102977	821.31	659.26	820.3	spectrum	C36H52O21	[M+H]+	Dipsanoside E	Terpenoids	Sesquiterpenoids	-	A	37300	35100	33300	41500	41700	40800	37300	51100	28800	--	--
Hmmp005770	883.5	437.34	882.497	spectrum	C46H74O16	[M+H]+	Saponin PG	Terpenoids	Triterpene Saponin	-	A	119000	88900	78900	109000	79000	118000	100000	106000	103000	--	--
Zmcp005799	913.52	455.35	912.508	spectrum	C47H76O17	[M+H]+	Hederagenin 3-O-[β-D-glucopyranosyl-(1-3)-a-L-rhamnopyransyl-(1-2)-a-L-arabinopyranoside]	Terpenoids	Triterpene	-	A	682000	844000	921000	737000	737000	614000	426000	338000	520000	--	--
Hmmp005664	913.51	455.35	912.508	spectrum	C47H76O17	[M+H]+	Akeboside Stf	Terpenoids	Triterpene Saponin	-	B	319000	364000	305000	480000	362000	400000	307000	331000	323000	C17546	--
Cwjp002289	919.25	757.2	918.243	spectrum	C42H46O23	[M+H]+	Luteolin-7-O-(2''''-O-rhamnosyl)sophorotrioside	Flavonoids	Flavonoid	-	B	51000	48600	56800	77400	65200	72200	48100	46700	50200	--	--
HJAP151	929.51	455.35	928.503	spectrum	C47H76O18	[M+H]+	Asperosaponin VI*	Terpenoids	Triterpene Saponin	39524-08-8	A	4520000	6620000	6850000	6450000	5930000	6220000	4520000	4060000	5880000	--	--
pmn001618	927.5	603.39	928.503	spectrum	C47H76O18	[M-H]-	Asperosaponin A*	Terpenoids	Triterpene Saponin	-	A	22500000	21700000	18600000	22800000	19700000	24400000	21100000	19100000	16700000	--	--
Hmmp004534	946.54	455.35	928.504	spectrum	C47H76O18	[M+NH4]+	Hederagenin-3-O-glucosyl(1-2)glucosyl(1-4)arabinoside*	Terpenoids	Triterpene Saponin	149475-29-6	A	10900000	11100000	11900000	12300000	11300000	12100000	10500000	9050000	9990000	--	--
pmp000767	943.47	781.4	942.467	spectrum	C43H74O22	[M+H]+	Ruscogenin-1-O-acetylrhamnosyl(1,2)glucosyl(1,2)glucoside	Steroids	Steroidal saponins	-	B	14800	14000	9720	76700	61500	74000	17700	19300	15300	--	--
Hmqp002708	943.52	309.11	942.517	spectrum	C48H78O18	[M+H]+	Pharbitoside A	Terpenoids	Triterpene	-	B	43400	35400	50000	25000	28900	25500	24600	25100	29400	--	--
Zmcp006727	971.52	455.35	970.514	spectrum	C49H78O19	[M+H]+	Akebiasaponin D 4'-acetate(Asperosaponin Ⅳ)	Terpenoids	Triterpene Saponin	126778-93-6	A	200000	266000	261000	137000	156000	183000	132000	197000	166000	--	--
Lmmp006607	973.5	455.35	972.493	spectrum	C48H76O20	[M+H]+	Hederagenin-3-O-glucuronide-28-O-glucosyl(1,2)glucoside	Terpenoids	Triterpene Saponin	-	B	5880	6030	7940	3760	2300	6480	5650	4290	4290	--	--
Lmmn004491	987.49	987.49	988.488	spectrum	C48H76O21	[M-H]-	Medicagenic acid-3-O-glucosyl-(1,6)-glucosyl-(1,3)-glucoside	Terpenoids	Triterpene Saponin	37838-43-0	B	5270000	5640000	5230000	5940000	5490000	5670000	4280000	4870000	4340000	C08959	--
Hmmp004990	1062.58	439.36	1044.55	spectrum	C52H84O21	[M+NH4]+	Oleanolic acid-3-O-xylosyl(1→2)glucoside-28-O-xylosyl(1→2)glucoside	Terpenoids	Triterpene Saponin	-	B	46500	49800	50900	69500	52500	63700	33400	38400	37500	--	--
Hmmp004410	1078.58	455.35	1060.55	spectrum	C52H84O22	[M+NH4]+	Hederagenin-3-O-arabinoside-28-O-glucosyl(1,6)glucosyl(1,6)arabinoside	Terpenoids	Triterpene Saponin	-	B	315000	280000	271000	334000	352000	310000	204000	209000	209000	--	--
HJAP152	1075.57	455.35	1074.56	spectrum	C53H86O22	[M+H]+	Dipsacoside B	Terpenoids	Triterpene Saponin	33289-85-9	A	36800	43100	34700	35400	22400	23900	25300	22400	25400	--	--
Hmmp004320	1091.56	455.35	1090.56	spectrum	C53H86O23	[M+H]+	Saponin F	Terpenoids	Triterpene Saponin	-	A	184000	178000	212000	161000	195000	159000	180000	138000	133000	--	--
Lmfp005243	1092.56	1092.56	1091.55	spectrum	C52H85NO23	[M+H]+	Lycoperoside A	Alkaloids	Steroid alkaloids	-	B	112000	116000	136000	57000	62700	68000	72300	61400	63100	--	--
Zmcn006271	1203.63	1203.63	1204.62	spectrum	C59H96O25	[M-H]-	Eleutheroside L	Lignans and Coumarins	Lignans	-	B	105000	90800	104000	115000	95100	104000	72600	76700	84300	--	--
HJAP149	1237.61	455.35	1236.61	spectrum	C59H96O27	[M+H]+	Macranthoidin A	Terpenoids	Triterpene Saponin	140360-29-8	B	17700	21200	16400	21900	11400	19300	7230	10500	8930	--	--
Zmcp004981	1475.52	941.33	1474.52	spectrum	C66H90O37	[M-H]-	dipsanoside A	Terpenoids	Triterpene Saponin	-	A	212000	213000	195000	153000	163000	140000	133000	119000	141000	--	--
